# Supplementary material for: Harnessing cholesterol uptake of malaria parasites for therapeutic applications
Source: EMBO Mol Med. 2024 Jun 11;16(7):4. doi: 10.1038/s44321-024-00087-1 (PMC11251039; doi:10.1038/s44321-024-00087-1)
Supplement: Supplementary file 3 — Source data Fig. 1 [file 44321_2024_87_MOESM3_ESM.zip]

Archive with 236 entries (198 files):
- Fig. 1/
- Fig. 1/Figure 1H/
- Fig. 1/Figure 1F/
- Fig. 1/Figure 1G/
- Fig. 1/.DS_Store
- __MACOSX/Fig. 1/._.DS_Store
- Fig. 1/Figure 1B/
- Fig. 1/Figure 1E/
- Fig. 1/Figure 1D/
- Fig. 1/Figure 1C/
- Fig. 1/Figure 1H/Figure 1H.csv
- __MACOSX/Fig. 1/Figure 1H/._Figure 1H.csv
- Fig. 1/Figure 1F/.DS_Store
- __MACOSX/Fig. 1/Figure 1F/._.DS_Store
- Fig. 1/Figure 1F/Uncropped/
- Fig. 1/Figure 1F/README.txt
- __MACOSX/Fig. 1/Figure 1F/._README.txt
- Fig. 1/Figure 1F/Cropped/
- Fig. 1/Figure 1G/.DS_Store
- __MACOSX/Fig. 1/Figure 1G/._.DS_Store
- Fig. 1/Figure 1G/Uncropped/
- Fig. 1/Figure 1G/README.txt
- __MACOSX/Fig. 1/Figure 1G/._README.txt
- Fig. 1/Figure 1G/Cropped/
- Fig. 1/Figure 1B/.DS_Store
- __MACOSX/Fig. 1/Figure 1B/._.DS_Store
- Fig. 1/Figure 1B/Uncropped/
- Fig. 1/Figure 1B/README.txt
- __MACOSX/Fig. 1/Figure 1B/._README.txt
- Fig. 1/Figure 1B/Cropped/
- Fig. 1/Figure 1E/.DS_Store
- __MACOSX/Fig. 1/Figure 1E/._.DS_Store
- Fig. 1/Figure 1E/Uncropped/
- Fig. 1/Figure 1E/README.txt
- __MACOSX/Fig. 1/Figure 1E/._README.txt
- Fig. 1/Figure 1E/Cropped/
- Fig. 1/Figure 1D/.DS_Store
- __MACOSX/Fig. 1/Figure 1D/._.DS_Store
- Fig. 1/Figure 1D/Uncropped/
- Fig. 1/Figure 1D/README.txt
- __MACOSX/Fig. 1/Figure 1D/._README.txt
- Fig. 1/Figure 1D/Cropped/
- Fig. 1/Figure 1C/.DS_Store
- __MACOSX/Fig. 1/Figure 1C/._.DS_Store
- Fig. 1/Figure 1C/Uncropped/
- Fig. 1/Figure 1C/README.txt
- __MACOSX/Fig. 1/Figure 1C/._README.txt
- Fig. 1/Figure 1C/Cropped/
- Fig. 1/Figure 1F/Uncropped/1F_w523_Green.tif
- __MACOSX/Fig. 1/Figure 1F/Uncropped/._1F_w523_Green.tif
- Fig. 1/Figure 1F/Uncropped/1F_DIC.tif
- __MACOSX/Fig. 1/Figure 1F/Uncropped/._1F_DIC.tif
- Fig. 1/Figure 1F/Uncropped/1F_w435_Blue.tif
- __MACOSX/Fig. 1/Figure 1F/Uncropped/._1F_w435_Blue.tif
- Fig. 1/Figure 1F/Cropped/.DS_Store
- __MACOSX/Fig. 1/Figure 1F/Cropped/._.DS_Store
- Fig. 1/Figure 1F/Cropped/Infected/
- Fig. 1/Figure 1F/Cropped/Uninfected/
- Fig. 1/Figure 1G/Uncropped/1G_w435_Blue.tif
- __MACOSX/Fig. 1/Figure 1G/Uncropped/._1G_w435_Blue.tif
- Fig. 1/Figure 1G/Uncropped/1G_w523_Green.tif
- __MACOSX/Fig. 1/Figure 1G/Uncropped/._1G_w523_Green.tif
- Fig. 1/Figure 1G/Uncropped/1G_DIC.tif
- __MACOSX/Fig. 1/Figure 1G/Uncropped/._1G_DIC.tif
- Fig. 1/Figure 1G/Cropped/.DS_Store
- __MACOSX/Fig. 1/Figure 1G/Cropped/._.DS_Store
- Fig. 1/Figure 1G/Cropped/Infected/
- Fig. 1/Figure 1G/Cropped/Uninfected/
- Fig. 1/Figure 1B/Uncropped/.DS_Store
- __MACOSX/Fig. 1/Figure 1B/Uncropped/._.DS_Store
- Fig. 1/Figure 1B/Uncropped/Infected/
- Fig. 1/Figure 1B/Uncropped/Uninfected/
- Fig. 1/Figure 1B/Cropped/.DS_Store
- __MACOSX/Fig. 1/Figure 1B/Cropped/._.DS_Store
- Fig. 1/Figure 1B/Cropped/Infected/
- Fig. 1/Figure 1B/Cropped/Uninfected/
- Fig. 1/Figure 1E/Uncropped/.DS_Store
- __MACOSX/Fig. 1/Figure 1E/Uncropped/._.DS_Store
- Fig. 1/Figure 1E/Uncropped/Infected/
- Fig. 1/Figure 1E/Uncropped/Uninfected/
- Fig. 1/Figure 1E/Cropped/.DS_Store
- __MACOSX/Fig. 1/Figure 1E/Cropped/._.DS_Store
- Fig. 1/Figure 1E/Cropped/Infected/
- Fig. 1/Figure 1E/Cropped/Uninfected/
- Fig. 1/Figure 1D/Uncropped/1D_w435_Blue.tif
- __MACOSX/Fig. 1/Figure 1D/Uncropped/._1D_w435_Blue.tif
- Fig. 1/Figure 1D/Uncropped/1D_DIC.tif
- __MACOSX/Fig. 1/Figure 1D/Uncropped/._1D_DIC.tif
- Fig. 1/Figure 1D/Uncropped/1D_w523_Green.tif
- __MACOSX/Fig. 1/Figure 1D/Uncropped/._1D_w523_Green.tif
- Fig. 1/Figure 1D/Cropped/.DS_Store
- __MACOSX/Fig. 1/Figure 1D/Cropped/._.DS_Store
- Fig. 1/Figure 1D/Cropped/Infected/
- Fig. 1/Figure 1D/Cropped/Uninfected/
- Fig. 1/Figure 1C/Uncropped/.DS_Store
- __MACOSX/Fig. 1/Figure 1C/Uncropped/._.DS_Store
- Fig. 1/Figure 1C/Uncropped/Infected/
- Fig. 1/Figure 1C/Uncropped/Uninfected/
- Fig. 1/Figure 1C/Cropped/.DS_Store
- __MACOSX/Fig. 1/Figure 1C/Cropped/._.DS_Store
- Fig. 1/Figure 1C/Cropped/Infected/
- Fig. 1/Figure 1C/Cropped/Uninfected/
- Fig. 1/Figure 1F/Cropped/Infected/1F_w523_Green_Infected.tif
- __MACOSX/Fig. 1/Figure 1F/Cropped/Infected/._1F_w523_Green_Infected.tif
- Fig. 1/Figure 1F/Cropped/Infected/1F_DIC_Infected.tif
- __MACOSX/Fig. 1/Figure 1F/Cropped/Infected/._1F_DIC_Infected.tif
- Fig. 1/Figure 1F/Cropped/Infected/1F_w435_Blue_Infected.tif
- __MACOSX/Fig. 1/Figure 1F/Cropped/Infected/._1F_w435_Blue_Infected.tif
- Fig. 1/Figure 1F/Cropped/Infected/1F_Merge_Infected.tif
- __MACOSX/Fig. 1/Figure 1F/Cropped/Infected/._1F_Merge_Infected.tif
- Fig. 1/Figure 1F/Cropped/Uninfected/1F_DIC_Uninfected.tif
- __MACOSX/Fig. 1/Figure 1F/Cropped/Uninfected/._1F_DIC_Uninfected.tif
- Fig. 1/Figure 1F/Cropped/Uninfected/1F_w523_Green_Uninfected.tif
- __MACOSX/Fig. 1/Figure 1F/Cropped/Uninfected/._1F_w523_Green_Uninfected.tif
- Fig. 1/Figure 1F/Cropped/Uninfected/1F_w435_Blue_Uninfected.tif
- __MACOSX/Fig. 1/Figure 1F/Cropped/Uninfected/._1F_w435_Blue_Uninfected.tif
- Fig. 1/Figure 1F/Cropped/Uninfected/1F_Merge_Uninfected.tif
- __MACOSX/Fig. 1/Figure 1F/Cropped/Uninfected/._1F_Merge_Uninfected.tif
- Fig. 1/Figure 1G/Cropped/Infected/1G_Merge_Infected.tif
- __MACOSX/Fig. 1/Figure 1G/Cropped/Infected/._1G_Merge_Infected.tif
- Fig. 1/Figure 1G/Cropped/Infected/.DS_Store
- __MACOSX/Fig. 1/Figure 1G/Cropped/Infected/._.DS_Store
- Fig. 1/Figure 1G/Cropped/Infected/1G_w523_Green_Infected.tif
- __MACOSX/Fig. 1/Figure 1G/Cropped/Infected/._1G_w523_Green_Infected.tif
- Fig. 1/Figure 1G/Cropped/Infected/1G_DIC_Infected.tif
- __MACOSX/Fig. 1/Figure 1G/Cropped/Infected/._1G_DIC_Infected.tif
- Fig. 1/Figure 1G/Cropped/Uninfected/.DS_Store
- __MACOSX/Fig. 1/Figure 1G/Cropped/Uninfected/._.DS_Store
- Fig. 1/Figure 1G/Cropped/Uninfected/1G_w523_Green_Uninfected.tif
- __MACOSX/Fig. 1/Figure 1G/Cropped/Uninfected/._1G_w523_Green_Uninfected.tif
- Fig. 1/Figure 1G/Cropped/Uninfected/1G_Merge_Uninfected.tif
- __MACOSX/Fig. 1/Figure 1G/Cropped/Uninfected/._1G_Merge_Uninfected.tif
- Fig. 1/Figure 1G/Cropped/Uninfected/1G_DIC_Uninfected.tif
- __MACOSX/Fig. 1/Figure 1G/Cropped/Uninfected/._1G_DIC_Uninfected.tif
- Fig. 1/Figure 1B/Uncropped/Infected/1B_w435_Green_Infected.tif
- __MACOSX/Fig. 1/Figure 1B/Uncropped/Infected/._1B_w435_Green_Infected.tif
- Fig. 1/Figure 1B/Uncropped/Infected/1B_DIC_Infected.tif
- __MACOSX/Fig. 1/Figure 1B/Uncropped/Infected/._1B_DIC_Infected.tif
- Fig. 1/Figure 1B/Uncropped/Infected/1B_w676_Red_Infected.tif
- __MACOSX/Fig. 1/Figure 1B/Uncropped/Infected/._1B_w676_Red_Infected.tif
- Fig. 1/Figure 1B/Uncropped/Uninfected/1B_w435_Green_Uninfected.tif
- __MACOSX/Fig. 1/Figure 1B/Uncropped/Uninfected/._1B_w435_Green_Uninfected.tif
- Fig. 1/Figure 1B/Uncropped/Uninfected/1B_DIC_Uninfected.tif
- __MACOSX/Fig. 1/Figure 1B/Uncropped/Uninfected/._1B_DIC_Uninfected.tif
- Fig. 1/Figure 1B/Uncropped/Uninfected/1B_w676_Red_Uninfected.tif
- __MACOSX/Fig. 1/Figure 1B/Uncropped/Uninfected/._1B_w676_Red_Uninfected.tif
- Fig. 1/Figure 1B/Cropped/Infected/1B_w435_Green_Infected.tif
- __MACOSX/Fig. 1/Figure 1B/Cropped/Infected/._1B_w435_Green_Infected.tif
- Fig. 1/Figure 1B/Cropped/Infected/.DS_Store
- __MACOSX/Fig. 1/Figure 1B/Cropped/Infected/._.DS_Store
- Fig. 1/Figure 1B/Cropped/Infected/1B_Merge_Infected.tif
- __MACOSX/Fig. 1/Figure 1B/Cropped/Infected/._1B_Merge_Infected.tif
- Fig. 1/Figure 1B/Cropped/Infected/1B_DIC_Infected.tif
- __MACOSX/Fig. 1/Figure 1B/Cropped/Infected/._1B_DIC_Infected.tif
- Fig. 1/Figure 1B/Cropped/Uninfected/.DS_Store
- __MACOSX/Fig. 1/Figure 1B/Cropped/Uninfected/._.DS_Store
- Fig. 1/Figure 1B/Cropped/Uninfected/1B_w435_Green_Uninfected.tif
- __MACOSX/Fig. 1/Figure 1B/Cropped/Uninfected/._1B_w435_Green_Uninfected.tif
- Fig. 1/Figure 1B/Cropped/Uninfected/1B_DIC_Uninfected copy.tif
- __MACOSX/Fig. 1/Figure 1B/Cropped/Uninfected/._1B_DIC_Uninfected copy.tif
- Fig. 1/Figure 1B/Cropped/Uninfected/1B_DIC_Uninfected.tif
- __MACOSX/Fig. 1/Figure 1B/Cropped/Uninfected/._1B_DIC_Uninfected.tif
- Fig. 1/Figure 1B/Cropped/Uninfected/1B_Merge_Uninfected.tif
- __MACOSX/Fig. 1/Figure 1B/Cropped/Uninfected/._1B_Merge_Uninfected.tif
- Fig. 1/Figure 1E/Uncropped/Infected/1E_DIC_Infected.tif
- __MACOSX/Fig. 1/Figure 1E/Uncropped/Infected/._1E_DIC_Infected.tif
- Fig. 1/Figure 1E/Uncropped/Infected/1E_w523_Green_Infected.tif
- __MACOSX/Fig. 1/Figure 1E/Uncropped/Infected/._1E_w523_Green_Infected.tif
- Fig. 1/Figure 1E/Uncropped/Infected/1E_w435_Blue_Infected.tif
- __MACOSX/Fig. 1/Figure 1E/Uncropped/Infected/._1E_w435_Blue_Infected.tif
- Fig. 1/Figure 1E/Uncropped/Uninfected/1E_DIC_Uninfected.tif
- __MACOSX/Fig. 1/Figure 1E/Uncropped/Uninfected/._1E_DIC_Uninfected.tif
- Fig. 1/Figure 1E/Uncropped/Uninfected/1E_w523_Green_Uninfected.tif
- __MACOSX/Fig. 1/Figure 1E/Uncropped/Uninfected/._1E_w523_Green_Uninfected.tif
- Fig. 1/Figure 1E/Uncropped/Uninfected/1E_w435_Blue_Uninfected.tif
- __MACOSX/Fig. 1/Figure 1E/Uncropped/Uninfected/._1E_w435_Blue_Uninfected.tif
- Fig. 1/Figure 1E/Cropped/Infected/1E_DIC_Infected.tif
- __MACOSX/Fig. 1/Figure 1E/Cropped/Infected/._1E_DIC_Infected.tif
- Fig. 1/Figure 1E/Cropped/Infected/1E_w523_Green_Infected.tif
- __MACOSX/Fig. 1/Figure 1E/Cropped/Infected/._1E_w523_Green_Infected.tif
- Fig. 1/Figure 1E/Cropped/Infected/1E_w435_Blue_Infected.tif
- __MACOSX/Fig. 1/Figure 1E/Cropped/Infected/._1E_w435_Blue_Infected.tif
- Fig. 1/Figure 1E/Cropped/Infected/1E_Merge_Infected.tif
- __MACOSX/Fig. 1/Figure 1E/Cropped/Infected/._1E_Merge_Infected.tif
- Fig. 1/Figure 1E/Cropped/Uninfected/1E_DIC_Uninfected.tif
- __MACOSX/Fig. 1/Figure 1E/Cropped/Uninfected/._1E_DIC_Uninfected.tif
- Fig. 1/Figure 1E/Cropped/Uninfected/1E_Merge_Uninfected.tif
- __MACOSX/Fig. 1/Figure 1E/Cropped/Uninfected/._1E_Merge_Uninfected.tif
- Fig. 1/Figure 1E/Cropped/Uninfected/1E_w523_Green_Uninfected.tif
- __MACOSX/Fig. 1/Figure 1E/Cropped/Uninfected/._1E_w523_Green_Uninfected.tif
- Fig. 1/Figure 1E/Cropped/Uninfected/1E_w435_Blue_Uninfected.tif
- __MACOSX/Fig. 1/Figure 1E/Cropped/Uninfected/._1E_w435_Blue_Uninfected.tif
- Fig. 1/Figure 1D/Cropped/Infected/1D_DIC_Infected.tif
- __MACOSX/Fig. 1/Figure 1D/Cropped/Infected/._1D_DIC_Infected.tif
- Fig. 1/Figure 1D/Cropped/Infected/1D_Merge_Infected.tif
- __MACOSX/Fig. 1/Figure 1D/Cropped/Infected/._1D_Merge_Infected.tif
- Fig. 1/Figure 1D/Cropped/Infected/1D_w523_Green_Infected.tif
- __MACOSX/Fig. 1/Figure 1D/Cropped/Infected/._1D_w523_Green_Infected.tif
- Fig. 1/Figure 1D/Cropped/Infected/1D_w435_Blue_Infected.tif
- __MACOSX/Fig. 1/Figure 1D/Cropped/Infected/._1D_w435_Blue_Infected.tif
- Fig. 1/Figure 1D/Cropped/Uninfected/1D_w435_Blue_Uninfected.tif
- __MACOSX/Fig. 1/Figure 1D/Cropped/Uninfected/._1D_w435_Blue_Uninfected.tif
- Fig. 1/Figure 1D/Cropped/Uninfected/1D_Merge_Uninfected.tif
- __MACOSX/Fig. 1/Figure 1D/Cropped/Uninfected/._1D_Merge_Uninfected.tif
- Fig. 1/Figure 1D/Cropped/Uninfected/1D_w523_Green_Uninfected.tif
- __MACOSX/Fig. 1/Figure 1D/Cropped/Uninfected/._1D_w523_Green_Uninfected.tif
- Fig. 1/Figure 1D/Cropped/Uninfected/1D_DIC_Uninfected.tif
- __MACOSX/Fig. 1/Figure 1D/Cropped/Uninfected/._1D_DIC_Uninfected.tif
- Fig. 1/Figure 1C/Uncropped/Infected/1C_w523_Green_INfected.tif
- __MACOSX/Fig. 1/Figure 1C/Uncropped/Infected/._1C_w523_Green_INfected.tif
- Fig. 1/Figure 1C/Uncropped/Infected/1C_DIC_Infected.tif
- __MACOSX/Fig. 1/Figure 1C/Uncropped/Infected/._1C_DIC_Infected.tif
- Fig. 1/Figure 1C/Uncropped/Infected/1C_w435_Blue_Infected.tif
- __MACOSX/Fig. 1/Figure 1C/Uncropped/Infected/._1C_w435_Blue_Infected.tif
- Fig. 1/Figure 1C/Uncropped/Uninfected/1C_DIC_Uninfected.tif
- __MACOSX/Fig. 1/Figure 1C/Uncropped/Uninfected/._1C_DIC_Uninfected.tif
- Fig. 1/Figure 1C/Uncropped/Uninfected/1C_w435_Blue_Uninfected.tif
- __MACOSX/Fig. 1/Figure 1C/Uncropped/Uninfected/._1C_w435_Blue_Uninfected.tif
- Fig. 1/Figure 1C/Uncropped/Uninfected/1C_w523_Green_Uninfected.tif
- __MACOSX/Fig. 1/Figure 1C/Uncropped/Uninfected/._1C_w523_Green_Uninfected.tif
- Fig. 1/Figure 1C/Cropped/Infected/1C_w523_Green_Infected.tif
- __MACOSX/Fig. 1/Figure 1C/Cropped/Infected/._1C_w523_Green_Infected.tif
- Fig. 1/Figure 1C/Cropped/Infected/1C_Merge_Infected.tif
- __MACOSX/Fig. 1/Figure 1C/Cropped/Infected/._1C_Merge_Infected.tif
- Fig. 1/Figure 1C/Cropped/Infected/1C_DIC_Infected.tif
- __MACOSX/Fig. 1/Figure 1C/Cropped/Infected/._1C_DIC_Infected.tif
- Fig. 1/Figure 1C/Cropped/Infected/1C_w435_Blue_Infected.tif
- __MACOSX/Fig. 1/Figure 1C/Cropped/Infected/._1C_w435_Blue_Infected.tif
- Fig. 1/Figure 1C/Cropped/Uninfected/1C_DIC_Uninfected.tif
- __MACOSX/Fig. 1/Figure 1C/Cropped/Uninfected/._1C_DIC_Uninfected.tif
- Fig. 1/Figure 1C/Cropped/Uninfected/1C_w435_Blue_Uninfected.tif
- __MACOSX/Fig. 1/Figure 1C/Cropped/Uninfected/._1C_w435_Blue_Uninfected.tif
- Fig. 1/Figure 1C/Cropped/Uninfected/1C_w523_Green_Uninfected.tif
- __MACOSX/Fig. 1/Figure 1C/Cropped/Uninfected/._1C_w523_Green_Uninfected.tif
- Fig. 1/Figure 1C/Cropped/Uninfected/1C_Merge_Uninfected.tif
- __MACOSX/Fig. 1/Figure 1C/Cropped/Uninfected/._1C_Merge_Uninfected.tif
