# Supplementary material for: Harnessing cholesterol uptake of malaria parasites for therapeutic applications
Source: EMBO Mol Med. 2024 Jun 11;16(7):4. doi: 10.1038/s44321-024-00087-1 (PMC11251039; doi:10.1038/s44321-024-00087-1)
Supplement: Supplementary file 3 — Source data Fig. 1 [file 44321_2024_87_MOESM3_ESM.zip › Fig. 1/Figure 1H/Figure 1H.csv]

	Uninfected	Uninfected	Uninfected	Uninfected	Uninfected	Uninfected	Uninfected	Uninfected	Uninfected	Uninfected	Uninfected	Uninfected	Infected	Infected	Infected	Infected	Infected	Infected	Infected	Infected	Infected	Infected	Infected	Infected
22-NBD-	1.11820248	1.05263158	0.82916594	1.02673147	0.98298906	0.99027947	0.94966443	1.01558006	1.03475551	1.01200632	1.02101106	0.96698262	6.17590485	5.65028848	4.18097569	8.96215935	8.37267835	8.46276688	7.21716203	8.14309684	8.35930010	8.34921011	8.17409163	7.93949447
3-Hexanoyl-NBD-	0.06749432	0.30931981	0.06015038	0.23155702	0.22947405	0.24145114	0.07550336	0.09012464	0.09300096	0.14210111	0.13333333	0.13191153	0.09040042	0.43399196	0.12292359	0.30793265	0.29699705	0.31782677	0.14069990	0.15604027	0.16538830	0.21295419	0.20063191	0.20181675
