# Supplementary material for: Harnessing cholesterol uptake of malaria parasites for therapeutic applications
Source: EMBO Mol Med. 2024 Jun 11;16(7):4. doi: 10.1038/s44321-024-00087-1 (PMC11251039; doi:10.1038/s44321-024-00087-1)
Supplement: Supplementary file 3 — Source data Fig. 1 [file 44321_2024_87_MOESM3_ESM.zip › Fig. 1/Figure 1F/README.txt]

Images were collected and deconvoluted on a Deltavision Deconvolution microscope at 1,000× magnification, with a resolution of 67 nm per pixel. NBD fluorescence was detected at 475/28 nm excitation (ex) and 525/48 nm emission (em). Hoechst fluorescence (nucleic acid) was detected at 390/18 nm ex and 435/48 nm em. For each fluorescent cholesterol analogue, images of uninfected and infected RBCs were collected under the same exposure conditions (without binning) and converted to TIFF files under the same brightness and contrast settings, ensuring no loss of fluorescence. Microscope settings were identical between uRBC/iRBC pairs for each fluorophore but changed between different fluorophores. Individual cells were cropped from larger images and channels were merged with Fiji ImageJ. No other manipulations were performed.
