# Supplementary material for: Harnessing cholesterol uptake of malaria parasites for therapeutic applications
Source: EMBO Mol Med. 2024 Jun 11;16(7):4. doi: 10.1038/s44321-024-00087-1 (PMC11251039; doi:10.1038/s44321-024-00087-1)
Supplement: Supplementary file 3 — Source data Fig. 1 [file 44321_2024_87_MOESM3_ESM.zip › Fig. 1/Figure 1B/README.txt]

Images were collected and deconvoluted on a Deltavision Deconvolution microscope at 1,000× magnification, with a resolution of 67 nm per pixel. Dehydroergosterol fluorescence was detected at 390/18 nm excitation (ex) and 435/48 nm emission (em). MitoTrackerTM Deep Red FM fluorescence (parasite mitochondria) was detected at 632/22 nm ex and 679/34 nm em. Images of uninfected and infected RBCs were collected under the same exposure conditions (without binning) and converted to TIFF files under the same brightness and contrast settings, ensuring no loss of fluorescence. Microscope settings were identical between uRBC/iRBC pairs. Individual cells were cropped with Fiji ImageJ. Brightness was identically increased within fluorescent channels ensuring that no fluorescence was removed, and channels were merged with Fiji ImageJ. No other manipulations were performed. Mitotracker fluorescence was not included in merge image.
