# Supplementary material for: Harnessing cholesterol uptake of malaria parasites for therapeutic applications
Source: EMBO Mol Med. 2024 Jun 11;16(7):4. doi: 10.1038/s44321-024-00087-1 (PMC11251039; doi:10.1038/s44321-024-00087-1)
Supplement: Supplementary file 4 — Source data Fig. 2 [file 44321_2024_87_MOESM4_ESM.zip]

Archive with 9 entries (5 files):
- Fig. 2/
- Fig. 2/.DS_Store
- __MACOSX/Fig. 2/._.DS_Store
- Fig. 2/Figure 2C/
- Fig. 2/Figure 2D/
- Fig. 2/Figure 2B/
- Fig. 2/Figure 2C/Figure 2C.csv
- Fig. 2/Figure 2D/Figure 2D.csv
- Fig. 2/Figure 2B/Figure 2B.csv
