# Supplementary material for: Harnessing cholesterol uptake of malaria parasites for therapeutic applications
Source: EMBO Mol Med. 2024 Jun 11;16(7):4. doi: 10.1038/s44321-024-00087-1 (PMC11251039; doi:10.1038/s44321-024-00087-1)
Supplement: Supplementary file 4 — Source data Fig. 2 [file 44321_2024_87_MOESM4_ESM.zip › Fig. 2/Figure 2C/Figure 2C.csv]

Concentration (uM)	Primaquine	Primaquine	Primaquine	Primaquine	Primaquine	Primaquine	Primaquine	Primaquine	Primaquine	Primaquine	Primaquine	Primaquine	BC5B	BC5B	BC5B	BC5B	BC5B	BC5B	BC5B	BC5B	BC5B	BC5B	BC5B	BC5B	BC9B	BC9B	BC9B	BC9B	BC9B	BC9B	BC9B	BC9B	BC9B	BC9B	BC9B	BC9B	HJB8a53	HJB8a53	HJB8a53	HJB8a53	HJB8a53	HJB8a53	HJB8a53	HJB8a53	HJB8a53	HJB8a53	HJB8a53	HJB8a53
0.195312500
0.390625000													105.19307600	106.59121200	106.39147800	106.32911400	105.88235300	97.84065520	98.55868220	99.17638980	96.08785180	94.80642120	99.33899910	96.50613790
0.781250000	100.86393100	101.83585300	105.07559400	104.71447500	100.92961500	100.92961500	102.61219000	98.19156060	96.58405890	95.42190310	99.73070020	94.07540390	101.19840200	105.59254300	103.59520600	103.64854800	99.85107970	95.38346980	98.97048730	96.70555940	98.76458480	95.08970730	98.48914070	100.18885700
1.562500000	98.75809940	99.24406050	100.37797000	98.93758300	101.32802100	96.74634790	94.77561960	98.39249830	95.37843270	95.15260320	95.15260320	94.61400360	95.00665780	98.20239680	92.41011980	99.85107970	96.05361130	86.89501120	96.49965680	96.91146190	95.26424160	86.30783760	88.00755430	87.15769590													94.60719040	100.99866800	106.99067900	102.75502600	99.18093820	99.40431870	102.88263600	99.17638980	101.85312300	93.95656280	97.92256850	98.48914070
3.125000000	93.25054000	93.41252700	94.06047520	98.33997340	98.93758300	97.34395750	102.61219000	97.99062290	97.58874750	98.92280070	97.03770200	95.42190310	72.43675100	76.23169110	73.03595210	83.76768430	78.85331350	72.15189870	82.91008920	79.82155110	79.40974610	67.61095370	67.32766760	65.91123700	97.78617710	95.51835850	95.51835850	103.71845900	98.93758300	103.32005300	102.00937700	98.19156060	98.79437370	101.34649900	100.53860000	109.42549400	94.60719040	105.59254300	101.99733700	105.65897200	98.51079670	101.41474300	101.85312300	99.17638980	101.85312300	90.27384320	91.12370160	94.52313500
6.250000000	94.22246220	101.34989200	99.56803460	96.94555110	89.77423640	92.16467460	101.40656400	98.59343600	97.58874750	98.92280070	103.77019700	95.15260320	47.47003990	48.86817580	53.06258320	57.18540580	51.37751300	37.08116160	52.02470830	49.96568290	47.90665750	50.89707270	50.89707270	52.03021720	100.21598300	103.29373700	99.89200860	101.12881800	100.92961500	104.11686600	103.41594100	100.60281300	98.59343600	102.69299800	100.26930000	94.88330340	98.60186420	99.60053260	103.79494000	106.77587500	101.19136300	104.31869000	103.29444100	101.02951300	100.82361000	93.95656280	96.78942400	98.77242680
12.500000000	89.03887690	91.95464360	94.22246220	85.98937580	83.99734400	83.20053120	99.79906230	98.59343600	96.58405890	94.88330340	91.65170560	92.45960500	31.69107860	32.49001330	31.69107860	39.98510800	32.61355170	29.26284440	32.87577210	27.72820860	25.87508580	43.81491970	40.41548630	42.39848910	94.87041040	96.00431970	94.38444920	101.52722400	100.53120800	100.73041200	100.40187500	98.39249830	98.39249830	102.69299800	98.65350090	95.96050270	99.80026630	107.78961400	103.99467400	107.22263600	101.41474300	104.09530900	102.88263600	101.02951300	104.11805100	94.23984890	97.07271010	99.62228520
25.000000000	79.15766740	87.41900650	88.71490280	66.46746350	62.28419650	62.48339970	96.98593440	92.96718020	89.75217680	90.84380610	90.57450630	89.49730700	17.70972040	16.11185090	15.11318240	33.28369320	21.89128820	14.29635150	17.63898420	12.07961560	12.69732330	13.78659110	6.70443815	7.27101039	92.11663070	93.41252700	97.62419010	99.33598940	95.75033200	97.14475430	99.19624920	97.58874750	96.58405890	96.76840220	92.45960500	91.11310590	92.60985350	98.80159790	98.20239680	107.22263600	103.87192900	105.88235300	102.47083000	102.26492800	103.50034300	88.85741270	88.57412650	89.42398490
50.000000000	68.47704370	71.16461370	70.66069430	55.31208500	29.41567070	60.69057100	80.70997990	75.48559950	72.06965840	81.95691200	79.26391380	79.53321360	5.63858696	8.49184783	6.65760870	16.41659310	3.44218888	-2.38305380	-3.18780320	-11.08801100	-14.20651400	3.05927342	-3.82409180	-12.14149100	82.55939520	83.69330450	82.72138230	92.56308100	88.37981410	90.37184590	90.15405220	87.94373740	87.94373740	83.57271100	86.80430880	83.30341110	91.61118510	97.20372840	99.40079890	103.42516800	99.62769920	100.96798200	91.35209330	89.49897050	90.52848320	84.89140700	81.49197360	79.22568460
100.000000000	13.87688980	12.90496760	10.47516200	-20.10731100	-20.12743100	-19.64453400	38.56164380	39.79452050	36.91780820	70.93551320	81.83469570	86.46684830	3.28947368	0.92105263	-0.46052630	9.77434536	-7.24025580	-17.63002300	-19.17424800	-25.26242100	-26.31210600	-15.93090200	-26.87140100	-31.47792700	63.10190370	60.41433370	65.28555430	78.00134140	74.98323270	78.20254860	65.68493150	65.47945210	64.86301370	59.49137150	56.76657580	63.57856490	87.56793480	87.36413040	83.69565220	97.17563990	90.82082970	86.31950570	9.90990991	5.75190575	9.49410949	21.98852770	34.89483750	34.32122370
200.000000000				-24.52996000	-24.49600500	-24.31424800	-27.01910000	-23.13096900	-23.82673900	-26.52411300	-4.00363970	-1.27388540																0.33288948	-3.26231690	-3.46205060	-33.89495200	-33.85402500	-34.28376500	-34.30391300	-33.83985400	-35.23202900
