# Supplementary material for: Harnessing cholesterol uptake of malaria parasites for therapeutic applications
Source: EMBO Mol Med. 2024 Jun 11;16(7):4. doi: 10.1038/s44321-024-00087-1 (PMC11251039; doi:10.1038/s44321-024-00087-1)
Supplement: Supplementary file 4 — Source data Fig. 2 [file 44321_2024_87_MOESM4_ESM.zip › Fig. 2/Figure 2D/Figure 2D.csv]

Concentration (uM)	Primaquine	Primaquine	Primaquine	Primaquine	Primaquine	Primaquine	Primaquine	Primaquine	Primaquine	BC5B	BC5B	BC5B	BC5B	BC5B	BC5B	BC5B	BC5B	BC5B	BC9B	BC9B	BC9B	BC9B	BC9B	BC9B	BC9B	BC9B	BC9B	HJB8a53	HJB8a53	HJB8a53	HJB8a53	HJB8a53	HJB8a53	HJB8a53	HJB8a53	HJB8a53
200.000000000	-0.59044180	-0.63212000	-0.59044180	-0.56444030	-0.52916270	-0.63499530	0.01881164	-0.02149902	0.00268738										-1.01100590	-1.16457640	-0.93422060	-0.21166510	-0.28222010	-0.31749760	0.47936836	0.86474293	0.87414231
100.000000000	-0.61128090	-0.56960270	-0.59044180	-0.45860770	-0.63499530	-0.56444030	0.04299804	0.01881164	0.05106017	0.17923824	0.91859597	-1.09783420	0.22303325	0.16220600	-0.38523930	0.85727339	1.21200720	1.05076456	11.38981320	11.38981320	9.66214487	17.35653810	16.33349010	21.16650990	48.62299090	50.62505870	48.77338100	29.12621360	28.63330840	16.48991780	6.64030819	5.63665856	3.02108678	27.43761970	23.30056130	20.39001910
50.000000000	0.43067519	-0.27785500	-0.15282020	0.10583255	0.17638758	-0.28222010	3.67901964	2.54225901	1.79248072	6.34055265	4.95145631	3.15907394	2.23033252	1.65247364	0.80089213	0.80890059	3.50165274	2.33264357	66.98233940	63.41182490	52.54671100	74.36500470	69.92003760	70.16698020	85.36516590	92.77187710	92.47109690	69.56684090	81.64301720	85.27259150	75.77047850	59.80332520	55.21086780	99.78260160	99.29588890	100.55160800
25.000000000	11.07946650	12.68407890	6.66157266	21.73095010	24.41204140	21.34289750	46.33576090	43.11897020	32.49308000	25.67587750	21.08289770	15.54891710	13.60502840	9.43836172	7.97850770	4.67066190	11.57990920	10.41896210	87.56078830	92.32147430	86.86972100	97.01317030	99.58842900	94.68485420	100.39477400	103.84434600	98.04492900	91.72516800	91.59073940	92.21807320	97.42497970	94.87023520	81.03203570	110.66549900	111.21061700	112.01856000
12.500000000	50.67379830	50.19449850	41.60878020	72.63640640	71.86030100	71.08419570	76.40751390	66.88613580	61.15395990	43.62210600	44.15982080	37.03510080	31.27534470	21.36050280	19.07948090	52.73709390	38.49130630	35.02458950	103.72408500	112.86153100	98.38750960	99.37676390	104.66839100	103.96284100	107.02133700	107.33151600	101.06213000	96.36295740	95.22031370	89.73114260	104.02473600	99.09772910	91.22060020	105.83730800	107.45319400	102.23563400
6.250000000	70.70019450	76.18088360	69.51236450	90.41627470	81.91439320	83.32549390	97.43355460	92.99131980	87.79930670	59.48469010	61.65795370	60.13442870	51.34833740	42.28507700	31.97485810	59.43672570	48.66571710	56.98583750	102.72587700	113.97491700	106.64192500	105.12699900	110.13640600	99.87064910	97.45276810	101.50390100	95.47889840	102.03136700	98.33457800	94.03286030	100.52717000	100.55758300	87.87510140	104.31876400	102.88782900	99.59765080
3.125000000	79.43178660	79.14003890	77.34787440	106.39699000	115.11053600	102.93979300	104.06868900	95.45833220	93.91846500	74.74234500	70.55265120	69.65646000	83.13057580	72.75952960	63.93957830	76.78643410	69.03066300	63.78221490	101.76606100	103.68569200	94.54824670	118.28551300	107.70225800	99.72953900	98.74048310	100.77074900	99.04126330	102.25541400	104.04779700	93.69678860	112.66220600	112.66220600	92.07218170	106.53817500	101.67104700	98.77023910
1.562500000	97.47846620	95.24868020	88.03834400	105.37394200	111.05362200	108.05503300	106.40670800	97.73185350	90.00833090	83.43539960	83.52501870	77.67737120	109.77291200	96.69505270	93.65369020	98.11077370	79.64042890	74.46454010										100.19417500	98.55862580	92.55414490	112.81427400	114.48702400	98.06366590	102.70287800	106.88860800	100.99938300
0.781250000	91.20589050	93.39399830	74.28452350	105.58560700	104.24506100	91.89793040	101.26306700	93.78140870	87.92830080	91.23226290	94.41374160	81.44137420	109.25588000	90.88605030	82.00527170	94.71661610	89.86321250	84.64701300
0.390625000										98.26736370	93.98805080	80.29873040	101.92619600	99.43227900	75.58799680	105.56824600	96.62734140	91.75781350
