# Supplementary material for: Harnessing cholesterol uptake of malaria parasites for therapeutic applications
Source: EMBO Mol Med. 2024 Jun 11;16(7):4. doi: 10.1038/s44321-024-00087-1 (PMC11251039; doi:10.1038/s44321-024-00087-1)
Supplement: Supplementary file 4 — Source data Fig. 2 [file 44321_2024_87_MOESM4_ESM.zip › Fig. 2/Figure 2B/Figure 2B.csv]

Concentration (uM)	Primaquine	Primaquine	Primaquine	Primaquine	Primaquine	Primaquine	Primaquine	Primaquine	Primaquine	BC5B	BC5B	BC5B	BC5B	BC5B	BC5B	BC5B	BC5B	BC5B	BC64C	BC64C	BC64C	BC64C	BC64C	BC64C	BC64C	BC64C	BC64C	BC9B	BC9B	BC9B	BC9B	BC9B	BC9B	BC9B	BC9B	BC9B	HJB8a53	HJB8a53	HJB8a53	HJB8a53	HJB8a53	HJB8a53	HJB8a53	HJB8a53	HJB8a53	GGA3	GGA3	GGA3	GGA3
200.000000000																																														125.0405920	120.9002350	88.3456612	101.862752
100.000000000																			78.3407161	90.4946475	98.7172388	114.4076480	78.8921133	75.4353022	171.8986790	124.6806670	104.9361330										3.75550661	9.30616740	-2.55506610	-31.32986300	5.37150970	1.63274965	-19.34758200	8.50072312	11.77888480	147.4432330	119.9803330	109.0112640	100.858789
50.000000000	4.00330396	-4.24008810	-21.02422900	-13.22763800	-31.85045000	-34.47704700	21.17949540	8.95066688	16.84075200										150.3767000	131.2752660	98.7504594	124.5413390	117.7984270	89.8975459	146.2701220	135.3749510	89.2618767	54.29707470	2.85146265	-9.84379440	-3.60463780	-29.04373800	-23.18907100	22.94516000	7.44124286	8.15827911	21.82819380	36.36563880	18.22687220	26.52626600	42.28584950	44.29720780	28.26610960	41.39482560	35.03133540	105.0956550	133.5508670	70.0697300	116.034352
25.000000000	32.28524230	12.72577090	20.20925110	8.77898722	-12.09181300	0.14197823	58.68552150	51.90422630	34.08323960										149.8567080	129.1151710	105.1226940	150.2119330	115.1940010	49.3315944	125.0568000	71.7948718	57.2379098	68.25333710	69.29281450	40.13632490	53.65629660	42.58982900	27.82688550	74.47616520	57.34696590	79.44761650	63.83810570	71.98237890	51.99339210	71.67534310	75.88736390	90.81874110	60.88703200	60.24425520	75.04419090	123.1450030	134.3018060	128.6429470	112.251332
12.500000000	59.74118940	51.28303960	54.52092510	22.36157120	27.68575490	24.84619030	101.65515000	67.60404950	71.10718300										157.5407490	116.2726130	102.7583740	135.2539870	108.6470490	85.9115568	111.8715930	81.3900666	66.8079952	91.36040900	89.63930700	70.75830730	87.56744350	76.11066470	68.83251060	96.22626480	85.40698450	71.01845700	92.84691630	68.49669600	79.10242290	86.72503550	62.25745390	77.94604830	77.18142380	79.39900370	77.06893780	119.6585020	70.3915609	47.6488468	137.275791
6.250000000	70.33039650	75.07158590	74.44383260	55.89209650	62.37576900	52.20066260	93.44367670	79.89715570	76.13691150										133.8438120	98.6745477	102.1941610	108.9922740	94.0489890	103.7399310	108.0557240	76.8473652	81.2083586	79.77279180	100.46009700	104.24311300	100.42475000	95.64917920	80.03673520	97.38945690	93.97955120	89.23117780	91.47577090	91.92180620	90.31938330	56.69663980	84.00378610	91.24467580	89.81198780	87.22481120	88.92816970	93.7511175	68.1655641	50.0357590	136.471356
3.125000000	98.46365640	91.72356830	71.70154190	85.23426410	66.96639850	105.34784700	93.44367670	88.46215650	77.37425680										126.4553110	121.7804050	108.8035110	133.0100280	55.0632911	86.3060990	120.7298610	105.5572380	95.1544518	110.99119600	101.89150800	102.96506700	119.50407500	108.62128300	102.21558900	109.10104900	102.39277700	93.97955120	87.27973570	79.92841410	102.89096900	88.97302410	110.93232400	91.19734970	98.89121000	92.59199740	99.55005620	128.0797430	110.5667800	120.7044520	130.340254
1.562500000	104.93942700	96.53083700	90.18722470	106.48367300	37.95551350	92.94841460	112.93588300	86.67845090	94.95420220										126.0523020	129.7868530	105.9018450	128.6700640	121.9135300	90.7446983	123.5917630	79.1187159	103.5584490	124.47032100	109.93467800	95.56944050	96.52163930	118.51681800	100.08035800	113.38733200	107.61917400	105.72301200	108.22687200	98.64537440	104.41079300	77.73308090	107.43019400	72.24325600	105.38325600	89.90840430	101.38197000	130.3325590	104.4251740	98.5249419	110.707686
0.781250000	87.27973570	86.94933920	87.11453740	97.70468530	104.18835800	88.59441550	104.25839600	96.91467140	94.24714770										150.2328500	111.9201150	88.5724521	84.4566826	114.9350650	73.3355252	95.3815869	91.7474258	80.9812235	111.38313000	122.08463500	101.85742700	105.40695700	82.40156120	103.01917100	111.60270900	99.14221220	89.90041160										138.1637760	69.6674414	108.2335060	127.492119
0.390625000	100.95815000	92.21916300	85.08259910	86.29910080	91.97823000	87.62423100	106.42776800	103.72810500	80.95773740										131.7212970	66.7562243	95.5579438	108.4004600	111.9513400	84.9991780	101.7867960	112.2350090	92.8376741	112.26924200	89.92899740	91.19000280	112.13408300	102.26150800	68.21260480	112.60656000	108.22467100	99.03067320
0.195312500	92.87995590	92.10352420	75.41850220	103.33648800	87.41126360	53.26549930	109.15956900	104.70834000	89.49059940
0.097656250				133.76715600	115.78324700	109.72550900	98.87514060	101.09272100	114.88028300
0.048828130				103.50213000	112.28111700	122.29058200	109.57737400	103.77631400	107.55262700
39.500000000
19.750000000										-9.92606340	-19.31930400	-11.56045100	3.09731273	-3.49271440	-18.71567700	17.42954360	-16.63991800	-32.93317100
9.875000000										13.15293200	2.41266800	-18.70865400	-3.31698030	-20.53891800	-27.65614700	-1.15554980	-7.16440910	-20.56878700
4.937500000										14.71547880	24.05483880	6.41781663	5.53562276	-2.78977810	-3.36091380	18.04583680	30.19836940	18.39250180
2.468750000										89.52016040	83.68306040	69.38665550	87.33982570	56.12506410	47.53606210	76.36258590	68.29299610	79.28997880
1.234375000										120.10656400	114.61071000	99.70365490	107.28564100	77.36691810	93.38068390	101.74616400	96.21878410	102.40097600
0.617187500										131.69096300	113.64085400	103.00835200	85.01134950	97.92780260	83.36384270	109.04538700	162.31623500	97.25877900
0.308593750										125.53057700	115.50872600	91.67539740	117.93951800	88.81159840	84.79168190	114.88091400	109.06464700	95.02471590
0.154296880										115.93977300	112.18606900	101.33804300	107.06597300	95.84096070	88.52603060	98.99210370	116.55646100	76.11221670
[truncated: 5 more columns]
