# Supplementary material for: Harnessing cholesterol uptake of malaria parasites for therapeutic applications
Source: EMBO Mol Med. 2024 Jun 11;16(7):4. doi: 10.1038/s44321-024-00087-1 (PMC11251039; doi:10.1038/s44321-024-00087-1)
Supplement: Supplementary file 5 — Source data Fig. 3 [file 44321_2024_87_MOESM5_ESM.zip]

Archive with 128 entries (108 files):
- Fig. 3/
- Fig. 3/.DS_Store
- __MACOSX/Fig. 3/._.DS_Store
- Fig. 3/Figure 3E/
- Fig. 3/Figure 3B/
- Fig. 3/Figure 3C/
- Fig. 3/Figure 3D/
- Fig. 3/Figure 3A/
- Fig. 3/Figure 3F/
- Fig. 3/Figure 3G/
- Fig. 3/Figure 3E/Figure 3E.csv
- Fig. 3/Figure 3B/.DS_Store
- __MACOSX/Fig. 3/Figure 3B/._.DS_Store
- Fig. 3/Figure 3B/Cropped Images/
- Fig. 3/Figure 3B/Uncropped/
- Fig. 3/Figure 3B/README.txt
- __MACOSX/Fig. 3/Figure 3B/._README.txt
- Fig. 3/Figure 3C/Figure 3C.csv
- __MACOSX/Fig. 3/Figure 3C/._Figure 3C.csv
- Fig. 3/Figure 3C/Figure 3C - Individual Data Points.csv
- Fig. 3/Figure 3D/Figure 3D.csv
- Fig. 3/Figure 3A/Figure 3A.csv
- Fig. 3/Figure 3F/Figure 3F.csv
- Fig. 3/Figure 3G/Figure 3G.csv
- Fig. 3/Figure 3B/Cropped Images/3B_Primaquine 3┬╡M/
- Fig. 3/Figure 3B/Cropped Images/3B_C-17-PQ 0.3┬╡M/
- Fig. 3/Figure 3B/Cropped Images/3B_DMSO/
- Fig. 3/Figure 3B/Cropped Images/.DS_Store
- __MACOSX/Fig. 3/Figure 3B/Cropped Images/._.DS_Store
- Fig. 3/Figure 3B/Cropped Images/3B_C-17-PQ 3┬╡M/
- Fig. 3/Figure 3B/Cropped Images/3B_Primaquine 0.3┬╡M/
- Fig. 3/Figure 3B/Uncropped/3B_Primaquine 3┬╡M/
- Fig. 3/Figure 3B/Uncropped/3B_C-17-PQ 0.3┬╡M/
- Fig. 3/Figure 3B/Uncropped/3B_DMSO/
- Fig. 3/Figure 3B/Uncropped/.DS_Store
- __MACOSX/Fig. 3/Figure 3B/Uncropped/._.DS_Store
- Fig. 3/Figure 3B/Uncropped/3B_C-17-PQ 3┬╡M/
- Fig. 3/Figure 3B/Uncropped/3B_Primaquine 0.3┬╡M/
- Fig. 3/Figure 3B/Cropped Images/3B_Primaquine 3┬╡M/.DS_Store
- __MACOSX/Fig. 3/Figure 3B/Cropped Images/3B_Primaquine 3┬╡M/._.DS_Store
- Fig. 3/Figure 3B/Cropped Images/3B_Primaquine 3┬╡M/3B_Primaquine-3┬╡M_Green.tif
- __MACOSX/Fig. 3/Figure 3B/Cropped Images/3B_Primaquine 3┬╡M/._3B_Primaquine-3┬╡M_Green.tif
- Fig. 3/Figure 3B/Cropped Images/3B_Primaquine 3┬╡M/3B_Primaquine 3┬╡M_Merge.tif
- __MACOSX/Fig. 3/Figure 3B/Cropped Images/3B_Primaquine 3┬╡M/._3B_Primaquine 3┬╡M_Merge.tif
- Fig. 3/Figure 3B/Cropped Images/3B_Primaquine 3┬╡M/3B_Primaquine-3┬╡M_DIC.tif
- __MACOSX/Fig. 3/Figure 3B/Cropped Images/3B_Primaquine 3┬╡M/._3B_Primaquine-3┬╡M_DIC.tif
- Fig. 3/Figure 3B/Cropped Images/3B_Primaquine 3┬╡M/3B_Primaquine-3┬╡M_Blue.tif
- __MACOSX/Fig. 3/Figure 3B/Cropped Images/3B_Primaquine 3┬╡M/._3B_Primaquine-3┬╡M_Blue.tif
- Fig. 3/Figure 3B/Cropped Images/3B_C-17-PQ 0.3┬╡M/3B_C-17-PQ 0.3┬╡M_Green.tif
- __MACOSX/Fig. 3/Figure 3B/Cropped Images/3B_C-17-PQ 0.3┬╡M/._3B_C-17-PQ 0.3┬╡M_Green.tif
- Fig. 3/Figure 3B/Cropped Images/3B_C-17-PQ 0.3┬╡M/3B_C-17-PQ 0.3┬╡M_Merge.tif
- __MACOSX/Fig. 3/Figure 3B/Cropped Images/3B_C-17-PQ 0.3┬╡M/._3B_C-17-PQ 0.3┬╡M_Merge.tif
- Fig. 3/Figure 3B/Cropped Images/3B_C-17-PQ 0.3┬╡M/.DS_Store
- __MACOSX/Fig. 3/Figure 3B/Cropped Images/3B_C-17-PQ 0.3┬╡M/._.DS_Store
- Fig. 3/Figure 3B/Cropped Images/3B_C-17-PQ 0.3┬╡M/3B_C-17-PQ 0.3┬╡M_DIC.tif
- __MACOSX/Fig. 3/Figure 3B/Cropped Images/3B_C-17-PQ 0.3┬╡M/._3B_C-17-PQ 0.3┬╡M_DIC.tif
- Fig. 3/Figure 3B/Cropped Images/3B_C-17-PQ 0.3┬╡M/3B_C-17-PQ 0.3┬╡M_Blue.tif
- __MACOSX/Fig. 3/Figure 3B/Cropped Images/3B_C-17-PQ 0.3┬╡M/._3B_C-17-PQ 0.3┬╡M_Blue.tif
- Fig. 3/Figure 3B/Cropped Images/3B_DMSO/.DS_Store
- __MACOSX/Fig. 3/Figure 3B/Cropped Images/3B_DMSO/._.DS_Store
- Fig. 3/Figure 3B/Cropped Images/3B_DMSO/3B_DMSO_Blue.tif
- __MACOSX/Fig. 3/Figure 3B/Cropped Images/3B_DMSO/._3B_DMSO_Blue.tif
- Fig. 3/Figure 3B/Cropped Images/3B_DMSO/3B_DMSO_Merge.tif
- __MACOSX/Fig. 3/Figure 3B/Cropped Images/3B_DMSO/._3B_DMSO_Merge.tif
- Fig. 3/Figure 3B/Cropped Images/3B_DMSO/3B_DMSO_Green.tif
- __MACOSX/Fig. 3/Figure 3B/Cropped Images/3B_DMSO/._3B_DMSO_Green.tif
- Fig. 3/Figure 3B/Cropped Images/3B_DMSO/3B_DMSO_DIC.tif
- __MACOSX/Fig. 3/Figure 3B/Cropped Images/3B_DMSO/._3B_DMSO_DIC.tif
- Fig. 3/Figure 3B/Cropped Images/3B_C-17-PQ 3┬╡M/3B_C-17-PQ 3┬╡M_Green.tf.tiff
- __MACOSX/Fig. 3/Figure 3B/Cropped Images/3B_C-17-PQ 3┬╡M/._3B_C-17-PQ 3┬╡M_Green.tf.tiff
- Fig. 3/Figure 3B/Cropped Images/3B_C-17-PQ 3┬╡M/3B_C-17-PQ 3┬╡M_Blue.tif
- __MACOSX/Fig. 3/Figure 3B/Cropped Images/3B_C-17-PQ 3┬╡M/._3B_C-17-PQ 3┬╡M_Blue.tif
- Fig. 3/Figure 3B/Cropped Images/3B_C-17-PQ 3┬╡M/.DS_Store
- __MACOSX/Fig. 3/Figure 3B/Cropped Images/3B_C-17-PQ 3┬╡M/._.DS_Store
- Fig. 3/Figure 3B/Cropped Images/3B_C-17-PQ 3┬╡M/3B_C-17-PQ 3┬╡M_Merge.tif
- __MACOSX/Fig. 3/Figure 3B/Cropped Images/3B_C-17-PQ 3┬╡M/._3B_C-17-PQ 3┬╡M_Merge.tif
- Fig. 3/Figure 3B/Cropped Images/3B_C-17-PQ 3┬╡M/3B_C-17-PQ 3┬╡M_DIC.tif
- __MACOSX/Fig. 3/Figure 3B/Cropped Images/3B_C-17-PQ 3┬╡M/._3B_C-17-PQ 3┬╡M_DIC.tif
- Fig. 3/Figure 3B/Cropped Images/3B_Primaquine 0.3┬╡M/3B_Primaquine 0.3┬╡M_Blue.tif
- __MACOSX/Fig. 3/Figure 3B/Cropped Images/3B_Primaquine 0.3┬╡M/._3B_Primaquine 0.3┬╡M_Blue.tif
- Fig. 3/Figure 3B/Cropped Images/3B_Primaquine 0.3┬╡M/.DS_Store
- __MACOSX/Fig. 3/Figure 3B/Cropped Images/3B_Primaquine 0.3┬╡M/._.DS_Store
- Fig. 3/Figure 3B/Cropped Images/3B_Primaquine 0.3┬╡M/3B_Primaquine 0.3┬╡M_DIC.tif
- __MACOSX/Fig. 3/Figure 3B/Cropped Images/3B_Primaquine 0.3┬╡M/._3B_Primaquine 0.3┬╡M_DIC.tif
- Fig. 3/Figure 3B/Cropped Images/3B_Primaquine 0.3┬╡M/3B_Primaquine 0.3┬╡M_Merge.tif
- __MACOSX/Fig. 3/Figure 3B/Cropped Images/3B_Primaquine 0.3┬╡M/._3B_Primaquine 0.3┬╡M_Merge.tif
- Fig. 3/Figure 3B/Cropped Images/3B_Primaquine 0.3┬╡M/3B_Primaquine-0.3┬╡M_Green.tif
- __MACOSX/Fig. 3/Figure 3B/Cropped Images/3B_Primaquine 0.3┬╡M/._3B_Primaquine-0.3┬╡M_Green.tif
- Fig. 3/Figure 3B/Uncropped/3B_Primaquine 3┬╡M/.DS_Store
- __MACOSX/Fig. 3/Figure 3B/Uncropped/3B_Primaquine 3┬╡M/._.DS_Store
- Fig. 3/Figure 3B/Uncropped/3B_Primaquine 3┬╡M/3B_Primaquine 3┬╡M_Green.tif
- __MACOSX/Fig. 3/Figure 3B/Uncropped/3B_Primaquine 3┬╡M/._3B_Primaquine 3┬╡M_Green.tif
- Fig. 3/Figure 3B/Uncropped/3B_Primaquine 3┬╡M/3B_Primaquine 3┬╡M_Blue.tif
- __MACOSX/Fig. 3/Figure 3B/Uncropped/3B_Primaquine 3┬╡M/._3B_Primaquine 3┬╡M_Blue.tif
- Fig. 3/Figure 3B/Uncropped/3B_Primaquine 3┬╡M/3B_Primaquine 3┬╡M_DIC.tif
- __MACOSX/Fig. 3/Figure 3B/Uncropped/3B_Primaquine 3┬╡M/._3B_Primaquine 3┬╡M_DIC.tif
- Fig. 3/Figure 3B/Uncropped/3B_C-17-PQ 0.3┬╡M/3B_C-17-PQ 0.3┬╡M_Green.tif
- __MACOSX/Fig. 3/Figure 3B/Uncropped/3B_C-17-PQ 0.3┬╡M/._3B_C-17-PQ 0.3┬╡M_Green.tif
- Fig. 3/Figure 3B/Uncropped/3B_C-17-PQ 0.3┬╡M/.DS_Store
- __MACOSX/Fig. 3/Figure 3B/Uncropped/3B_C-17-PQ 0.3┬╡M/._.DS_Store
- Fig. 3/Figure 3B/Uncropped/3B_C-17-PQ 0.3┬╡M/3B_C-17-PQ 0.3┬╡M_DIC.tif
- __MACOSX/Fig. 3/Figure 3B/Uncropped/3B_C-17-PQ 0.3┬╡M/._3B_C-17-PQ 0.3┬╡M_DIC.tif
- Fig. 3/Figure 3B/Uncropped/3B_C-17-PQ 0.3┬╡M/3B_C-17-PQ 0.3┬╡M_Blue.tif
- __MACOSX/Fig. 3/Figure 3B/Uncropped/3B_C-17-PQ 0.3┬╡M/._3B_C-17-PQ 0.3┬╡M_Blue.tif
- Fig. 3/Figure 3B/Uncropped/3B_DMSO/.DS_Store
- __MACOSX/Fig. 3/Figure 3B/Uncropped/3B_DMSO/._.DS_Store
- Fig. 3/Figure 3B/Uncropped/3B_DMSO/3B_DMSO_Blue.tif
- __MACOSX/Fig. 3/Figure 3B/Uncropped/3B_DMSO/._3B_DMSO_Blue.tif
- Fig. 3/Figure 3B/Uncropped/3B_DMSO/3B_DMSO_Green.tif
- __MACOSX/Fig. 3/Figure 3B/Uncropped/3B_DMSO/._3B_DMSO_Green.tif
- Fig. 3/Figure 3B/Uncropped/3B_DMSO/3B_DMSO_DIC.tif
- __MACOSX/Fig. 3/Figure 3B/Uncropped/3B_DMSO/._3B_DMSO_DIC.tif
- Fig. 3/Figure 3B/Uncropped/3B_C-17-PQ 3┬╡M/3B_C-17-PQ 3┬╡M_Blue.tif
- __MACOSX/Fig. 3/Figure 3B/Uncropped/3B_C-17-PQ 3┬╡M/._3B_C-17-PQ 3┬╡M_Blue.tif
- Fig. 3/Figure 3B/Uncropped/3B_C-17-PQ 3┬╡M/.DS_Store
- __MACOSX/Fig. 3/Figure 3B/Uncropped/3B_C-17-PQ 3┬╡M/._.DS_Store
- Fig. 3/Figure 3B/Uncropped/3B_C-17-PQ 3┬╡M/3B_C-17-PQ 3┬╡M_Green.tif
- __MACOSX/Fig. 3/Figure 3B/Uncropped/3B_C-17-PQ 3┬╡M/._3B_C-17-PQ 3┬╡M_Green.tif
- Fig. 3/Figure 3B/Uncropped/3B_C-17-PQ 3┬╡M/3B_C-17-PQ 3┬╡M_DIC.tif
- __MACOSX/Fig. 3/Figure 3B/Uncropped/3B_C-17-PQ 3┬╡M/._3B_C-17-PQ 3┬╡M_DIC.tif
- Fig. 3/Figure 3B/Uncropped/3B_Primaquine 0.3┬╡M/3B_Primaquine 0.3┬╡M_Blue.tif
- __MACOSX/Fig. 3/Figure 3B/Uncropped/3B_Primaquine 0.3┬╡M/._3B_Primaquine 0.3┬╡M_Blue.tif
- Fig. 3/Figure 3B/Uncropped/3B_Primaquine 0.3┬╡M/.DS_Store
- __MACOSX/Fig. 3/Figure 3B/Uncropped/3B_Primaquine 0.3┬╡M/._.DS_Store
- Fig. 3/Figure 3B/Uncropped/3B_Primaquine 0.3┬╡M/3B_Primaquine 0.3┬╡M_DIC.tif
- __MACOSX/Fig. 3/Figure 3B/Uncropped/3B_Primaquine 0.3┬╡M/._3B_Primaquine 0.3┬╡M_DIC.tif
- Fig. 3/Figure 3B/Uncropped/3B_Primaquine 0.3┬╡M/3B_Primaquine 0.3┬╡M_Green.tif
- __MACOSX/Fig. 3/Figure 3B/Uncropped/3B_Primaquine 0.3┬╡M/._3B_Primaquine 0.3┬╡M_Green.tif
