# Supplementary material for: Harnessing cholesterol uptake of malaria parasites for therapeutic applications
Source: EMBO Mol Med. 2024 Jun 11;16(7):4. doi: 10.1038/s44321-024-00087-1 (PMC11251039; doi:10.1038/s44321-024-00087-1)
Supplement: Supplementary file 5 — Source data Fig. 3 [file 44321_2024_87_MOESM5_ESM.zip › Fig. 3/Figure 3E/Figure 3E.csv]

Concentration (uM)	Primaquine	Primaquine	Primaquine	Primaquine	Primaquine	Primaquine	Primaquine	Primaquine	Primaquine	Primaquine	Primaquine	Primaquine	BC5B	BC5B	BC5B	BC5B	BC5B	BC5B	BC5B	BC5B	BC5B	BC5B	BC5B	BC5B	BC9B	BC9B	BC9B	BC9B	BC9B	BC9B	BC9B	BC9B	BC9B	BC9B	BC9B	BC9B	HJB8a53	HJB8a53	HJB8a53	HJB8a53	HJB8a53	HJB8a53	HJB8a53	HJB8a53	HJB8a53	HJB8a53	HJB8a53	HJB8a53
109.000000000	3.01965705	3.63446257	2.89418653	0.47465140	1.13399206	1.25034629	3.63796230	3.68742100	3.49782931	0.40068809	0.23076278	0.49509105
54.500000000	1.22542869	1.67712254	2.11626934	-0.12558870	0.05725367	-0.09788530	1.11282079	1.01390339	1.63213717	0.89997483	1.09507426	0.96291013
27.250000000	0.81555834	1.00376412	2.12045169	0.35275649	0.54113953	2.52470219	0.87926581	0.07968346	0.82980711	1.01535621	0.92724679	0.81396325
13.625000000	24.30363860	16.72521960	22.67252200	37.29060860	44.07239820	37.02465600	20.99247130	23.94350720	27.38913010	46.64554840	52.62440210	55.32432660
6.812500000	52.26265160	88.73693020	72.32538690	82.87376490	73.41028720	70.69535510	48.65087650	46.53239540	51.72555920	84.60182930	91.44289670	91.35478730
3.406250000	97.54496030	97.98410710	92.52613970	88.24083480	88.20205010	80.51158930	79.63950100	66.71429360	72.77298460	95.03650250	93.85961230	98.30913820
1.703125000	88.27268930	83.84358010	86.74194900	92.08606520	88.61760090	85.27657220	88.55855360	83.72808700	86.55547620	98.56297730	102.35168200	105.92640800
0.851562500	96.31116690	94.90589710	106.02258500	91.69083020	92.31692680	87.99519810	100.03022500	90.58361270	89.08336540	95.60921370	102.05378900	104.76000700
0.425781250	102.25428700	103.20786300	105.98076100	104.80746100	98.19189210	93.53218210	98.84046820	93.26812110	90.27586960	92.14986990	102.64747800	102.75446800
0.212890630	110.23421200	108.51526600	84.78879130	105.47603700	104.18505900	95.70782160	86.13507720	93.88360720	93.04280930	102.68733700	105.14810800	104.61315800
37.200000000													2.57579684	1.92277792	1.73620109	-0.91685050	-0.53131290	0.32032224	0.30999434	1.21315091	0.68556440	1.32353859	1.04259880	1.23613510
18.600000000													1.55480694	0.80849961	1.39932625	1.28896135	0.34525750	0.90917810	0.97171302	1.01642374	1.70496885	1.90414750	2.37862360	2.28497700
9.300000000													1.87095102	0.78258616	2.18191241	4.71276494	13.06799650	10.27141080	2.65283615	3.06417479	2.47399326	6.13489272	6.85284998	6.62809814
4.650000000													7.68074631	6.67012179	6.18813164	47.84309960	67.52277740	65.24983220	8.11350562	8.01514203	9.76780232	28.33537970	27.69858280	21.99862650
2.325000000													53.31433010	45.10494950	53.65638770	84.74345450	82.81001250	85.03692340	49.27419600	57.95701810	49.50669170	76.01190350	76.49262270	71.93515490
1.162500000													80.19175950	74.87431980	75.85384810	88.23630960	81.26210800	89.13973340	75.38525740	78.13943780	86.58976420	91.10357310	86.78958650	86.50864670
0.581250000													102.17673000	80.25395180	95.75537700	90.10261820	83.44490270	75.34861420	88.54809380	97.11466810	92.72407520	86.07371030	93.70278650	93.02853100
0.290625000													94.35086810	94.78621400	85.61285310	89.44854700	87.36549340	88.47031740	84.92950610	94.39923690	94.84634420	93.84013490	89.46996030	91.20554390
0.145312500													100.62192300	88.30785180	76.36693440	94.24762640	94.89786130	97.22259520	98.41425970	100.64085400	89.88345410	90.01727260	96.02938420	88.44400970
0.072656250													87.84659240	88.90386110	115.10235800	101.84712800	99.92519420	103.09580900	85.08748400	86.80437570	88.90577960	100.01664800	95.20321310	92.74342910
122.000000000																									15.71909820	15.17491580		4.32147310	4.72427352	5.18461686	10.45634740	10.54576890	10.36692600	5.42317857	5.08605082	4.98616111
61.000000000																									6.18035761	4.90541591		12.30651190	10.74134460	14.15939390	15.85740260	12.87966850	14.90059320	2.82188417	2.59088923	2.42856846
30.500000000																									25.91085770	29.37807720		68.25357250	66.32013040	65.96911860	65.87379650	62.35059170	59.29237830	31.72538660	40.40330470	41.05883090
15.250000000																									60.29541330	56.28401140		80.98014770	77.03845780	83.06895560	85.06065750	90.81045630	88.27982950	61.88583440	72.04961190	69.51491060
7.625000000																									98.28712100	86.67271310		78.82612450	80.77682940	88.53936890	106.84968300	100.50076000	90.88795490	82.40692570	82.35073770	77.48735770
3.812500000																									95.79942990	93.79372890		78.57677180	83.98005180	89.72283490	104.00906100	93.76136400	101.51420300	80.15108320	95.41547870	85.86352570
1.906250000																									91.50816270	91.72583570		86.54454780	84.53054570	94.61781910	101.50228000	100.54547100	102.93302300	93.23039140	95.99608770	85.81358080
0.953125000																									86.15962680	90.29541330		96.16380550	93.10252230	95.34669610	96.45891080	97.35312530	100.88527200	93.87135040	100.29550700	93.48427780
0.476562500																									90.54418240	104.56854100		95.36779510	97.54291740	101.74930500	100.22653400	97.21303170	100.94190600	86.29221900	94.54560590	90.62493500
0.238281250																									98.59030840	93.14848410		103.50628200	101.71094300	106.29711300	90.53921130	94.18760620	89.13529460	93.62995030	95.68393230	95.58404260
75.000000000																																					2.19573400	1.74404015	3.13676286	1.32976267	2.98088466	3.39643550	-0.35445400	-0.49458700	0.27202286	5.93060334	5.01174792	6.08164807
37.500000000																																					25.12756170	30.89920540	15.88038480	48.25745680	43.84153660	49.74789920	11.26009780	13.00763860	10.79848330	38.04858610	39.88629690	41.66736590
18.750000000																																					68.62400670	75.11083230	71.20869930	83.73626370	80.37307230	86.75039250	49.64005060	47.73589050	45.01566190	68.49248970	77.90131740	71.84064780
9.375000000																																					89.90798830	74.53785030	79.38101210	86.25911900	88.67485460	93.47862220	71.57223720	72.80870470	73.32802110	83.00956620	90.89535960	81.08374590
4.687500000																																					80.99958180	89.10497700	99.06733580	91.89029460	81.34638470	88.40520820	75.06731880	84.23366490	79.28779470	90.54292190	102.24259500	92.05336910
2.343750000																																					99.05478880	88.35215390	98.37724800	79.45886050	78.82168250	91.41564320	85.51134800	85.36297190	86.30268730	87.79474700	95.63019220	94.27708320
1.171875000																																					96.50355500	101.81095800	91.14596400	89.58721950	89.72019580	89.38775510	88.49810410	90.84739240	89.80051660	102.07896300	102.28035600	93.29319460
0.585937500																																					99.85780010	89.88289420	84.85152660	85.62932870	89.92889460	92.67153020	90.43798430	102.50590800	92.00417650	98.71611980	111.46681200	102.93907900
0.292968750																																					91.06649940	89.09661230	95.26976160	90.14128730	95.19438540	94.42423120	98.99983510	104.08583800	87.97054460	92.71838550	101.83771100	92.86313670
0.146484380																																					90.79464660	78.12212460	89.75324130	97.61381480	99.99076550	98.62775880	88.76737920	86.39336150	83.09611470	99.95384740	100.63984200	95.29034150
