# Supplementary material for: Harnessing cholesterol uptake of malaria parasites for therapeutic applications
Source: EMBO Mol Med. 2024 Jun 11;16(7):4. doi: 10.1038/s44321-024-00087-1 (PMC11251039; doi:10.1038/s44321-024-00087-1)
Supplement: Supplementary file 5 — Source data Fig. 3 [file 44321_2024_87_MOESM5_ESM.zip › Fig. 3/Figure 3B/README.txt]

Images were collected on a Zeiss Axio Observer Z2 microscope with a Zeiss AxioCam MRm at 630× magnification, with a resolution of 102 nm per pixel. Alexa Fluor™ 546 fluorescence was detected at 546/13 nm excitation and 675/35 nm emission. GFP/Alexa Fluor™ 488 fluorescence was detected at 470/20 nm excitation and 525/25 nm emission. DAPI fluorescence (nucleic acid) was detected at 359/24 nm ex and 445/25 nm em. For cell images presented in the figure, images were collected under optimal exposure settings to ensure features were visible. Individual cells were cropped from larger images with Fiji ImageJ, and the brightness was adjusted while ensuring that no fluorescence was removed. Channels were merged using Fiji ImageJ. No other manipulations were performed. 
