# Supplementary material for: Harnessing cholesterol uptake of malaria parasites for therapeutic applications
Source: EMBO Mol Med. 2024 Jun 11;16(7):4. doi: 10.1038/s44321-024-00087-1 (PMC11251039; doi:10.1038/s44321-024-00087-1)
Supplement: Supplementary file 5 — Source data Fig. 3 [file 44321_2024_87_MOESM5_ESM.zip › Fig. 3/Figure 3C/Figure 3C.csv]

DMSO	DMSO	DMSO	DMSO	DMSO	DMSO	Primaquine 0.3 μM	Primaquine 0.3 μM	Primaquine 0.3 μM	Primaquine 0.3 μM	Primaquine 0.3 μM	Primaquine 0.3 μM	BC5B 0.3 μM	BC5B 0.3 μM	BC5B 0.3 μM	BC5B 0.3 μM	BC5B 0.3 μM	BC5B 0.3 μM	Primaquine 3 μM	Primaquine 3 μM	Primaquine 3 μM	Primaquine 3 μM	Primaquine 3 μM	Primaquine 3 μM	BC5B 3 μM	BC5B 3 μM	BC5B 3 μM	BC5B 3 μM	BC5B 3 μM	BC5B 3 μM
101.1321880	94.9663526	103.9014590	83.4854744	96.2191107	120.2954150	108.0390530	106.3432390	110.6481090	86.3336161	100.0445770	99.3379295	47.87890850	39.55470720	51.72546520	68.26409560	63.53387670	38.55661150	58.09616070	38.69835300	38.69435730	27.89300350	37.74218330	32.03311750	0.00000000	0.00000000	0.00000000	18.93285660	25.48325230	18.08103280
