# Supplementary material for: Harnessing cholesterol uptake of malaria parasites for therapeutic applications
Source: EMBO Mol Med. 2024 Jun 11;16(7):4. doi: 10.1038/s44321-024-00087-1 (PMC11251039; doi:10.1038/s44321-024-00087-1)
Supplement: Supplementary file 5 — Source data Fig. 3 [file 44321_2024_87_MOESM5_ESM.zip › Fig. 3/Figure 3C/Figure 3C - Individual Data Points.csv]

	DMSO	DMSO	DMSO	Primaquine 0.3 μM	Primaquine 0.3 μM	Primaquine 0.3 μM	BC5B 0.3 μM	BC5B 0.3 μM	BC5B 0.3 μM	Primaquine 3 μM	Primaquine 3 μM	Primaquine 3 μM	BC5B 3 μM	BC5B 3 μM	BC5B 3 μM
Assay 1	82.4728512	74.4350307	100.8542130	91.3297940	122.7843240	51.5039977	41.25150240	50.35113720	33.91131180	41.79748630	42.19182430	23.17372510	0.00000000	0.00000000	0.00000000
Assay 1	137.4649980	198.5235690	69.5516215	74.3744309	54.8405012	78.8936556	84.41409490	32.33395970	46.25640400	93.78686810	44.04231470	73.58575490
Assay 1	53.9912254	102.7650110	72.3421410	34.4572957	181.6285130	54.9617009	11.76895480	41.43359460	65.79033370	57.69162060	22.96147930	33.69906600
Assay 1	118.3254070	152.4794110	115.5047340	151.0841510	87.9025371	96.2740958	70.79523530	40.85745710	71.00748110	45.98355840	16.34907210	39.12845920
Assay 1	78.0142263	34.3056498	61.1191702	105.7680690	57.1151904	100.9452590	41.00910310	54.38556340	35.03343320	89.44944290	13.37646030	25.66095270
Assay 1	92.0277166	24.1746468	45.8620660	55.1437931	108.6797880	160.5476770	105.49493000	14.10453650	66.09362560	46.01371190	31.93962170	51.59475110
Assay 1	74.8899685	114.1700740	31.8184221	133.7040030	76.2852283	87.7204449	73.79800060	34.24504990	61.36186230	66.00257940	39.12845920	15.83324170
Assay 1	54.7494551	102.2190270	143.2281300	43.7691763	147.7172010	231.9799430	30.42316230	52.41387340	51.71624350	156.39234400	42.67720840	20.07991360
Assay 1	328.2540380	84.0197569	204.1956540	186.1784770	120.3881430	132.7938350	64.48612000	68.27756130	54.65840900	62.54487630	92.30056220	29.48284040
Assay 1	234.6188160	84.2928953	188.9385500	99.7317990	151.0841510	101.1270590	22.38504910	36.82303100	9.76681846	91.84562440	27.87533480	37.12661560
Assay 1	53.1721031	171.6190020	67.8832233	94.0295602	96.3952955	143.1069300	65.18374990	31.48468390	43.37483830	67.45843910	31.60617630	23.35581730
Assay 1	56.5996527	139.7095340	104.3423630	211.0809070	150.0527830	134.8565710	60.33049420	44.28471400	100.85421300	64.27358150	23.71970900	62.51443000
Assay 1	114.9587500	72.3722946	193.0637290	146.1096950	48.8346778	74.2833848	103.31099500	52.74761150	31.51513020	117.02119300	25.08452250	106.01076100
Assay 1	102.2190270	81.3507298	217.5115140	114.5945650	129.4877780	247.4492930	63.48519820	33.94175800	33.24383540	34.73014130	101.21810500	27.08665880
Assay 1	84.4445412	77.6804881	91.5423325	53.8395794	94.3024058	155.4821760	45.89251230	50.47262960	34.54834180	38.76427470	30.84765390	28.78521050
Assay 1	90.9963486	64.8804580	224.0328760	68.2471151	47.4089717	119.1746830	60.36094050	35.48866380	5.36879335	44.77009810	64.03118220	50.38158350
Assay 1	159.3951100	78.1960258	118.6286990	78.5903638	58.6623888	75.5269986	83.62571170	10.28264890	32.45545220	50.29053740	18.16882340	21.41457360
Assay 1	85.3242633	223.5173380	193.6097130	96.8806796	76.2547820	164.4301650	31.06019240	37.88484530	38.03649130	29.39179420	47.28777210	89.08525840
Assay 1	111.0458160	54.3855634	90.2381189	34.1235575	74.4651842	200.1919670	11.67790860	47.56061770	52.92941100	129.36628500	59.54181820	5.45983947
Assay 1	127.6677340	72.3722946	69.4605754	126.3029200	188.2107660	104.8581930	15.68159580	41.79748630	16.25802600	77.04345800	41.00910310	17.34999390
Assay 1	206.0458520	64.6073197	98.3365392	49.0773699	88.9945050	76.5580739	57.20623650	40.76641100	81.53252930	76.55807390	16.59176420	20.53485140
Assay 1	84.9299253	65.4870418	84.3233416	193.6401600	132.3388970	157.1505740	38.67352130	24.26569300	45.71042010	69.24803680	26.38902890	34.69998780
Assay 1	106.8600370	58.4498503	85.9914469	63.0604139	149.0823070	62.5750298	31.18139200	28.63356450	83.77735760	92.90714600	7.15839113	64.85001170
Assay 1	91.4817327	135.4631550	144.3505440	97.4266635	191.6383160	75.2538602	81.62357540	54.17302490	25.69139900	40.06878110	39.97773500	77.13450410
Assay 1	91.4817327	39.7654892	96.2436495	127.3948880	106.4958520	177.8066250	71.15912700	71.00748110	56.72114510	42.91990050	44.49725250	16.13653360
Assay 1	105.1916380	55.5682846	87.6293988	139.2545960	127.3644420	86.6589233	47.07552630	44.43665270	41.97957860	98.33653920	52.17118130	49.19856950
Assay 1	50.1087379	88.7819665	109.6807100	120.6308350	27.4505505	27.8753348	12.40569210	12.67883040	62.36278410	34.06295770	41.00910310	25.20601490
Assay 1	121.5711570	131.2773750	88.2965824	71.8263106	154.2690080	89.8437809	55.38648520	45.80146620	25.32721460	13.04272210	40.40222650	25.08452250
Assay 1	36.8230310	52.6565654	172.4682780	104.5850550	97.1839715	126.8489040	27.35950440	100.24762900	29.20970200	24.84212320	42.19182430	28.48191860
Assay 1	36.8230310	105.4343300	107.6788660	59.0868804	87.6598451	112.5016760	62.12009200	38.12753740	49.68395360	43.67813020	44.04231470	23.17372510
Assay 1	98.4881851	163.6719350	96.8200798	34.7301413	121.5711570	139.4668420	59.05672680	21.77846530	49.86604590	31.84857560	22.96147930	73.58575490
Assay 1	106.3140530	129.3662850	113.8667820	113.2297520	185.1775550	41.0998564	42.64705490	29.30074810	59.08688040	27.81444220	16.34907210	33.69906600
Assay 1	92.9677458	129.7000230	88.6607669	115.2921950	223.6689840	142.0755620	73.13081700	27.26845830	31.09034590	41.79748630	13.37646030	39.12845920
Assay 1	23.2647712	115.6259330	219.5133580	117.3549310	65.0321040	85.2636635	29.84673210	29.24014830	68.45965360	93.78686810	31.93962170	25.66095270
Assay 1	72.6149866	74.1317388	81.3808833	144.3505440	56.1751612	89.7828883	41.52464070	31.60617630	21.05038910	57.69162060	39.12845920	51.59475110
Assay 1	96.6684338	125.5142440	94.7271901	46.4080500	98.8219233	145.5031120	10.22204900	16.25802600	104.46385500	45.98355840	42.67720840	15.83324170
Assay 1	98.0941399	95.0910818	112.9566130	112.2589830	166.6141010	138.3447200	56.02351520	36.76243110	78.95454820	89.44944290	92.30056220	20.07991360
Assay 1	60.5125864	52.4443197	71.0985272	27.6021965	19.8372216	199.3423980	41.52464070		59.96660250	46.01371190	27.87533480	29.48284040
Assay 1	104.8277470	50.5636758	93.2104379	62.2717379	64.9106116	72.8881250	37.03556950		36.48958550	66.00257940	31.60617630	37.12661560
Assay 1	63.8490900	78.9241019	58.7835885	72.5848331	92.4522082	102.7954570	63.72759750		67.36768570	156.39234400	23.71970900	23.35581730
Assay 1	67.3067931	105.1916380	47.5910640	164.9459950	116.7785010	141.3779320	33.97191160		95.54601960	62.54487630	25.08452250	62.51443000
Assay 1	149.6584450	96.0920036	139.6793800	152.3277650	211.6877830	110.0750480	21.20203500		93.63522220	91.84562440	101.21810500	106.01076100
Assay 1	198.8874600	146.0792490	17.0467020	126.3029200	145.4726650	63.8795362	28.08758060		36.42898570	67.45843910	30.84765390	27.08665880
Assay 1	81.8361139	82.2606054	51.2613056	43.7691763	17.5320861	40.7664110	55.32588530		94.96988220	64.27358150	64.03118220	28.78521050
Assay 1	146.9285250	121.0857730	95.4549735	226.3380110	15.6209959	121.8440020	38.79472100		47.46986430	117.02119300	18.16882340	50.38158350
Assay 1	73.7069545	114.7766570	44.1635143	154.2690080	74.5260768	138.5874130	43.46588440		48.34929370	34.73014130	47.28777210	21.41457360
Assay 1	55.8715765	147.4139090	125.0894600	76.8007660	98.4580316	143.8651600	4.09473322			38.76427470	59.54181820	89.08525840
Assay 1	207.3500650	46.1653579	106.8295900	66.4879636	82.7459896	55.1739466				44.77009810	41.00910310	5.45983947
Assay 1	91.9366705	39.4013048	85.9004008	165.2492870	84.4749875	90.1470727				50.29053740	16.59176420	17.34999390
Assay 1	85.7487549	69.9761130	108.2552960	171.7402020	77.4682423	29.5129939				29.39179420	26.38902890	20.53485140
Assay 1	67.9136696	88.4786746	212.3854130	305.8686970	107.2845280	79.4094861				129.36628500	7.15839113	34.69998780
Assay 1	124.3312300	69.7032674	72.8881250	85.8398010	115.5954870	88.9945050				77.04345800	39.97773500	64.85001170
Assay 1	87.1440147	135.3416620	187.1793980	71.7961571	110.5604320	83.8985573				76.55807390	44.49725250	77.13450410
Assay 1	225.8224730	106.5262980	61.9078462	131.3379750	82.0785132	121.0553260				69.24803680	52.17118130	16.13653360
Assay 1	143.5012680	96.0618500	122.2383400	127.6677340	122.9055240	217.6933140				92.90714600	41.00910310	49.19856950
Assay 1	85.4454630	103.4324870	63.4851982		162.7922130	162.0644290				40.06878110	40.40222650	25.20601490
Assay 1	52.0801352	141.6507780	112.8354140			133.6129570				42.91990050		25.08452250
Assay 1	96.7896335	80.5316075	102.5832110			101.0969050				98.33653920		28.48191860
Assay 1	101.2789970	80.7742995	73.5553086			34.9728334				34.06295770
Assay 1	74.5260768	70.3098512	68.3987610			44.2241142				13.04272210
Assay 1	54.3246708	89.6616886	168.3430990			88.1753827				24.84212320
Assay 1	133.2792190	67.7620237	39.2195053			113.8058890				43.67813020
Assay 1	64.8500117	151.2357970	50.9881673			100.8542130				31.84857560
Assay 1	128.3653640	50.4421833	43.8906687							27.81444220
Assay 1	102.8560570	85.3544169	27.1168123							25.32721460
Assay 1	69.0056375	47.8639096	148.0204930							30.24107010
Assay 1	70.4916507	79.8339776	75.3449064							71.94780300
Assay 1	85.5971089	121.0553260								12.76987650
Assay 1	44.8915905	112.7139210								59.69346410
Assay 1	55.2348392	89.1157047								59.75435670
Assay 1	128.8203010	86.3251851								61.17977000
Assay 1	133.7947570									52.99030360
Assay 1	103.5235330									62.45383020
Assay 1										70.12775900
Assay 1										41.22134880
Assay 1										20.23155960
Assay 1										60.05764860
Assay 1										26.44962870
Assay 1										30.60496180
Assay 1										35.00327970
Assay 1										53.41479510
Assay 1										38.30933690
Assay 1										74.95056840
Assay 1										35.42777120
Assay 1										13.92244430
Assay 1										60.30034070
Assay 2	103.1084710	42.7545735	87.5535150	66.7091966	143.8628580	158.1292520	95.19737540	75.95346350	24.48823500	76.44246470	50.04326460	95.55297360	20.35488820	13.11080770	14.93298050
Assay 2	69.2425659	53.5988179	140.6187210	38.0880439	65.7316232	106.5306210	14.26639470	25.82140660	33.82129420	32.26592730	120.17461200	26.88820120	36.39927400	37.86584860	20.53290180
Assay 2	69.0203706	60.8875090	165.5513470	183.7284640	66.0426108	63.3762676	40.93240070	21.33289060	13.46640590	34.04348940	42.84336580	21.42168290	11.33324560	14.88836990	5.06673845
Assay 2	40.2212042	157.6848620	85.5979393	156.6626780	66.2648061	174.6176000	66.39820900	17.95492200	14.13299170	60.53191080	29.91014270	16.17735980	28.17719120	5.99970121	13.77739350
Assay 2	34.6658936	85.7755239	139.1963280	74.2646937	192.3949370	79.5536274	34.93227050	17.24415450	47.82088300	50.17666760	51.33182560	23.33264800	25.06602850	43.64335450	9.02207161
Assay 2	67.0647949	128.3079020	123.7747750	82.3091919	120.0858190	149.7737670	16.04395690	68.13158950	19.59951010	36.17664980	13.77739350	53.82101310	22.48847760	40.93240070	26.44381070
Assay 2	32.9771237	123.3303850	139.6407190	137.0631680	69.9091517	124.8411410	97.59734170	20.62169410	13.95540710	16.53295800	14.62199290	40.26581490	61.82047180	51.50983920	4.93333550
Assay 2	52.0430220	99.9085156	84.5757552	291.9482840	28.5769711	231.8607630	52.53202320	63.28747530	87.86450260	28.22137290	22.44386690	9.95546332	20.26609590	17.73272670	8.97746098
Assay 2	20.3994989	107.2418170	108.8859770	139.3297310	24.9326255	114.5746900	186.03963800	123.73016500	46.31012670	34.93227050	19.15511960	14.44397930	7.19989883	28.66576340	65.59822030
Assay 2	32.0437320	113.4195320	137.5521690	230.4383700	183.2840730	100.4863090	33.28811130	196.66168700	163.95136900	13.02201540	8.04406927	40.79899770	11.11062140	16.88855620	4.57773728
Assay 2	180.5289380	120.8411970	197.7284820	119.2412200	92.2200446	91.3308346	44.17653740	105.19744900	87.33131970	16.13274920	8.31087517	25.77722490	21.11069530	5.73332426	17.95492200
Assay 2	110.0415640	120.8858080	92.2642263	79.9534073	240.7048210	131.4190650	33.37690360	56.04296580	129.28547500	22.44386690	22.88825750	10.17765860	10.88842610	18.75491070	25.15482080
Assay 2	61.3318995	41.6877788	98.6641363	142.3521020	156.7072890	78.7536386	31.64352320	47.55450600	31.64352320	12.48840360	9.19965625	42.13216930	8.35548580	22.17706100
Assay 2	142.5296860	110.6639680	230.2161750	164.0401610	23.0662710	79.5978091	101.86409100	134.79660400	35.68807760	32.66570720	35.86566220	12.04401310	12.48840360	48.48746880
Assay 2	40.3546072	50.5318368	146.1294210	229.1498090	123.0189680	108.5749890	102.04167600	68.17620020	24.79922260	22.44386690	8.08867990	17.55514210	21.15487700	41.77657110
Assay 2	59.7319220	166.7069340	85.9977192	81.5092031	112.3973480	55.2875877	136.12977600	137.15196000	35.06567350	14.66617460	9.55525447	14.71078520	10.53325680	15.55495570
Assay 2	17.5105314	135.2409950	53.7317919	194.6615000	83.2867653	20.5329018	94.08639910	43.11017170	28.84377700	10.88842610	44.17653740	53.15399840	10.53325680	6.97770356
Assay 2	107.2859990	109.9527710	10.9776473	67.5984067	76.2202694	62.3094729	75.68708660	29.06597230	13.37761360	6.88891124	22.57726990	9.51107278	8.97746098	27.99917760
Assay 2	48.7988853	165.3737620	87.8198919	119.1970380	62.8872664	59.6431297	27.42138410	77.10905050	14.39979770	16.97734860	6.08892248	28.26598350	11.46621960
Assay 2	107.2859990	126.7079250	82.7089718	90.2198582	190.4397900	136.5741670	34.35447700	46.08750250	23.59945390	12.35542960	9.95546332	74.70908420
Assay 2	77.5980517	66.7984179	154.2181010	35.5546746	115.6860960	72.9757038	12.31081900	166.97331000	20.31070650	15.33276040	35.11028410	64.70943920
Assay 2	107.4640130	45.5101380	169.1956920	27.1991888	74.1312907	45.5543196	51.42104690	92.93081210	22.88825750	11.46621960	30.97693740	6.22189648
Assay 2	48.5320794	81.4645925	118.1302430	59.6431297	20.2660959	229.8610060	127.95230400	87.86450260	26.35501840	9.99964501	40.57680250	9.77744974
Assay 2	25.9106279	31.9103291	51.1542410	44.3545510	169.9068890	78.7536386	79.10923690	34.35447700	24.44362430	14.53277170	20.66630480	30.44375450
Assay 2	48.7988853	82.3091919	44.3987327	54.3541960	113.3303110	20.3548882	116.44147400	126.79671700	35.82148050	7.91109527	14.93298050	36.62146930
Assay 2	35.4212717	37.7324456	27.4213841	49.5988741	66.7538073	92.7532274	44.97652620	87.06451380	12.84400180	27.06578590	15.37737100	40.48801010
Assay 2	39.2878125	93.3752026	106.4860100	144.7962490	259.1487440	11.0664397	61.33189950	114.57469000	39.91021670	7.64428936	94.35320500	11.82181780
Assay 2	87.5535150	74.6649025	143.1520900	53.4654149	24.7104302	67.7318096	71.02055700	83.68654520	32.79911010	8.13329053	9.77744974	5.91090890
Assay 2	76.1314771	107.9084030	169.1956920	59.6873114	49.1544835	263.2820910	6.79968997	29.46575220	62.22068060	40.62098410	32.22131670	27.68819000
Assay 2	52.0430220	38.5324344	159.0180340	51.4210469	144.3518590	294.3924310	66.39820900	88.57569900	31.19913260	44.75433090	68.62059070	60.17631260
Assay 2	25.9106279	47.1542972	104.4862530	44.7101492	133.1520160	154.6629200	67.10940550	26.53260300	36.79905390	16.48834740	62.84265580	9.95546332
Assay 2	48.5320794	88.7086730	122.8855650	58.9319333	124.6189460	99.7309310	70.97594630	35.28786870	57.10976050	9.02207161	22.08826870	29.59915510
Assay 2	68.4871877	42.7099628	110.3971620	69.8649700	52.7542185	75.9092818	34.62128290	23.82164920	24.71043020	52.30982790	10.57743850	30.75474210
Assay 2	78.7978203	85.9089268	247.7713170	176.7953710	68.6647724	120.7970160	78.93122330	34.08810010	27.73280060	55.15418470	100.44169800	25.99942020
Assay 2	98.2643564	113.0639340	229.9939800	77.4646487	8.8440580	81.9535937	59.73192200	82.26458130	11.99983140	65.33184330	40.75438710	22.39925630
Assay 2	101.3750900	102.1308970	187.9952130	46.0433208	42.7987552	105.7752430	44.26532970	24.44362430	27.73280060	6.88891124	45.46552730	22.93286810
Assay 2	36.8878463	141.2406960	123.1077610	63.6872552	196.7062980	103.3306660	48.44328710	25.55502960	36.22126040	22.04408700	21.02147400	12.53301420
Assay 2	37.6878350	79.9092256	121.1526140	57.0651499	11.0218290	114.7080930	77.15366110	15.24396810	41.02119300	36.48806640	29.42157050	27.06578590
Assay 2	36.7990539	90.9310547	57.0651499	90.7088594	62.2652913	44.7989415	40.53219180	96.66437890	42.44315690	26.71061660	47.59868770	42.84336580
Assay 2	80.6199931	144.4852620	227.3718180	46.6652960	194.1283180	76.3536724	20.79927880	84.04214340	13.19960000	26.75479830	18.22172790	28.57697110
Assay 2	16.5775687	91.1086393	99.9973080	37.1100415	13.6439906	47.0208942	74.35348600	56.13175810	35.24368710	28.62158170	15.37737100	28.08796990
Assay 2	91.4642375	93.0200333	139.9075250	47.9101042	113.3749220	57.1539422	33.77711250	21.64387820	21.77728110	24.93262550	44.39873270	21.02147400
Assay 2	83.1979730	34.1322818	117.0192670	70.3539712	260.5265270	67.0647949	16.84394560	8.75526571	23.91044150	57.68755400	30.53254680	41.90997410
Assay 2	51.3318256	113.3749220	207.4613210	57.4653587	60.6653137	35.6434670	69.73156700	78.75363860	33.28811130	26.04360190	72.79811910	51.15424100
Assay 2	200.7950340	119.2412200	86.9311109	39.7768137	119.1524280	141.3740990	103.59747200	15.86637220	30.04354560	50.62105810	12.44422190	46.04332080
Assay 2	83.6865452	53.9985978	53.1986090	76.9314659	61.6428871	138.3075470	42.75457350	24.31065030	22.31046400	40.22120420	105.55304800	12.08862370
Assay 2	104.3974610	140.5299290	108.2640010	19.4219255	119.3746230	301.5923300	34.88808880	24.22142910	27.33259180		57.90974920	13.42179530
Assay 2	128.3520840	127.8635120	124.7077380	78.4868327	62.3094729	24.5770273	122.13018700	63.68725520	27.33259180		8.22208285	36.26587110
Assay 2	38.9322143	43.5987439	100.8419070	129.2854750	88.6198807	221.3275060	120.17461200	56.79834390	60.97630130		33.91008650	44.48795390
Assay 2	77.5092593	68.9315783	100.9307000	59.0207256	125.9967280	93.6420085	106.88621900	82.08699660	79.19802920		20.04390060	45.02113680
Assay 2	42.0879877	71.5091292	134.6632020	119.6414290	100.8865180	41.7323894	94.21980200	72.70932680	53.42080430		25.86601720	29.51036280
Assay 2	85.3757440	97.0195482	129.1078910	119.0636350	80.2202132	13.1554184	27.73280060		35.82148050		18.04414320	30.48793620
Assay 2	100.0419190	121.9526030	191.6395590	77.0648688	41.2879989	151.2849520	144.66284700		29.82135040		53.15399840	48.22109180
Assay 2	162.2179890	405.7675960	115.0190810	153.0629430	28.7103740	110.0415640	85.41992570		100.53092000		4.57773728	17.95492200
Assay 2	198.9728610	16.8439456	56.1317581	45.6877226	44.7101492	72.6647162	179.01775200		22.39925630		47.02089420	118.93023200
Assay 2	107.2418170	241.4606280	205.5949660	112.9747130	62.2652913	194.8395140					15.95516450
Assay 2	99.7309310	40.5768025	23.0662710	54.2207930	97.3751464	94.1310097					8.88866866
Assay 2	65.9096368	71.0205570	24.8884438	11.8664284	72.8869114	61.7762901					13.33300300
Assay 2	16.8885562	94.0863991	151.9073560	73.7756925	41.0211930	63.9540611					13.11080770
Assay 2	91.7752251	116.8412540	153.7737100	135.0634100	159.1960470	150.9739640					101.77529900
Assay 2	57.4653587	63.9982428	117.6412420	99.1085269	152.1295510	79.7312120					20.93268170
Assay 2	81.1089943	77.0648688	145.3294320	102.0862870	75.9092818	57.1539422					51.02083800
Assay 2	99.1531375	60.8428984	110.3525510	57.4207481	114.8861070	67.9093942					42.53237820
Assay 2	86.5313310	91.1532499	120.5748200	147.9962050	221.9053000	76.4424647					117.73046400
Assay 2	225.2832690	80.3536162	92.1754340	102.0862870	148.5293870	109.8193680					74.66490250
Assay 2	51.5098392		125.1525580	29.4657522	81.2870079	100.4416980					69.55398240
Assay 2	13.7773935		49.7322770	87.1086955		103.1084710					35.02149180
Assay 2	86.5755126			50.6210581		52.0876327					28.71037400
Assay 2	141.1965150			92.8866304		66.6204043					21.28827990
Assay 2	84.5757552			19.9551083		50.4430445					88.75328370
Assay 2	131.0188560			52.6208155		86.4421097					93.46442390
Assay 2	133.0632240			99.7751127		97.0641588					21.51047520
Assay 2	186.0842480			79.3314321		58.5763350					54.17661140
Assay 2	149.6849740			69.0649812		70.7983617					69.50937180
Assay 2	178.4841410			58.7539197		62.2206806					31.42132790
Assay 2	112.4861400			71.9535197		108.5749890					61.06509360
Assay 2	126.7525350			71.4203369		50.9766563					11.77763610
Assay 2	71.1093493			40.4880101		30.5325468
Assay 2	103.2418740			45.2433321		109.0639900
Assay 2	85.9977192			78.4426511		219.5499440
Assay 2	97.5531600			78.0870528		24.0438444
Assay 2	87.1979168			90.2644688
Assay 2	87.0199032			82.2645813
Assay 2	31.9103291			89.7754677
Assay 2	132.7076260			116.0416940
Assay 2				126.3077160
Assay 2				38.5324344
Assay 2				94.1751914
Assay 2				163.8179660
Assay 2				43.0209504
Assay 2				107.8637930
Assay 2				92.8866304
Assay 2				48.6654824
Assay 2				95.5529736
Assay 2				31.3325356
Assay 2				39.1102279
Assay 2				132.2190540
Assay 2				73.1983280
Assay 2				29.4215705
