# Supplementary material for: Harnessing cholesterol uptake of malaria parasites for therapeutic applications
Source: EMBO Mol Med. 2024 Jun 11;16(7):4. doi: 10.1038/s44321-024-00087-1 (PMC11251039; doi:10.1038/s44321-024-00087-1)
Supplement: Supplementary file 5 — Source data Fig. 3 [file 44321_2024_87_MOESM5_ESM.zip › Fig. 3/Figure 3D/Figure 3D.csv]

DMSO	DMSO	DMSO	DMSO	DMSO	DMSO	DMSO	DMSO	DMSO	Primaquine 0.3 M	Primaquine 0.3 M	Primaquine 0.3 M	Primaquine 0.3 M	Primaquine 0.3 M	Primaquine 0.3 M	Primaquine 0.3 M	Primaquine 0.3 M	Primaquine 0.3 M	BC5B 0.3 M	BC5B 0.3 M	BC5B 0.3 M	BC5B 0.3 M	BC5B 0.3 M	BC5B 0.3 M	BC5B 0.3 M	BC5B 0.3 M	BC5B 0.3 M	Primaquine 3 M	Primaquine 3 M	Primaquine 3 M	Primaquine 3 M	Primaquine 3 M	Primaquine 3 M	Primaquine 3 M	Primaquine 3 M	Primaquine 3 M	BC5B 3 M	BC5B 3 M	BC5B 3 M	BC5B 3 M	BC5B 3 M	BC5B 3 M	BC5B 3 M	BC5B 3 M	BC5B 3 M
122.683706	90.095847	87.220447	96.043956	106.813187	97.142857	113.367609	93.316195	93.316195	102.555911	93.929713	114.057508	100.439560	79.120879	111.868132	148.457584	76.349614	97.943445	66.1341853	52.7156550	57.5079872	47.9120879	50.3296703	60.6593407	49.7429306	70.1799486	55.5269923			72.8434505	81.9780220	82.1978022	75.6043956	47.0437018	33.5475578	48.9717224	0.000	0.000	0.000	3.956	2.637	2.637	12.725	17.738	16.581
