# Supplementary material for: Harnessing cholesterol uptake of malaria parasites for therapeutic applications
Source: EMBO Mol Med. 2024 Jun 11;16(7):4. doi: 10.1038/s44321-024-00087-1 (PMC11251039; doi:10.1038/s44321-024-00087-1)
Supplement: Supplementary file 5 — Source data Fig. 3 [file 44321_2024_87_MOESM5_ESM.zip › Fig. 3/Figure 3A/Figure 3A.csv]

Concentration (uM)	Primaquine	Primaquine	Primaquine	Primaquine	Primaquine	Primaquine	Primaquine	Primaquine	Primaquine	BC5B	BC5B	BC5B	BC5B	BC5B	BC5B	BC5B	BC5B	BC5B	BC9B	BC9B	BC9B	BC9B	BC9B	BC9B	BC9B	BC9B	BC9B	HJB8a53	HJB8a53	HJB8a53	HJB8a53	HJB8a53	HJB8a53	HJB8a53	HJB8a53	HJB8a53
100.000000000	-3.16742080000000	-0.45248870000000	0.45248869000000	-0.02590000000000	0.05180005000000	0.05180005000000	-0.03124020000000	0.53108404000000	-0.03124020000000	0.51635112000000	-1.54905340000000	1.54905336000000	0.04344992000000	0.49967413000000	0.10862481000000	0.56780227000000	0.56780227000000	0.66800267000000	-1.4492754000000	-0.4830918000000	-2.4154589000000	1.9841269800000	3.7698412700000	1.8650793700000	3.4031413600000	2.7050610800000	2.0069808000000	-0.56710780000000	0.56710775000000	-2.83553880000000	-0.29673590000000	-0.16956340000000	0.59347181000000	0.35128806000000	0.08782201000000	0.43911007000000
33.333333300	-1.35746610000000	-1.35746610000000	-1.35746610000000	0.44030044000000	0.28490028000000	0.36260036000000	1.09340831000000	1.74945330000000	0.99968760000000	-2.58175560000000	-1.54905340000000	-0.51635110000000	-0.02172500000000	0.30414947000000	0.30414947000000	0.36740147000000	0.96860387000000	0.36740147000000	3.3816425100000	3.3816425100000	4.3478260900000	16.1507937000000	16.8650794000000	15.1984127000000	10.8202443000000	11.3438045000000	9.5113438000000	25.51984880000000	39.13043480000000	33.45935730000000	43.83213230000000	48.02882580000000	60.49173380000000	20.72599530000000	60.94847780000000	57.96252930000000
11.111111100	2.26244344000000	-2.26244340000000	-2.26244340000000	1.06190106000000	1.60580161000000	2.07200207000000	3.06154327000000	2.96782256000000	4.18619182000000	-2.58175560000000	-3.61445780000000	-2.58175560000000	-0.08689980000000	0.10862481000000	0.49967413000000	0.56780227000000	0.46760187000000	0.76820307000000	24.6376812000000	16.9082126000000	28.5024155000000	18.5317460000000	18.7698413000000	20.0793651000000	31.9371728000000	26.3525305000000	21.2041885000000	92.43856330000000	108.31758000000000	77.69376180000000	72.06443410000000	110.08902100000000	86.05341250000000	62.44145200000000	84.39695550000000	99.50234190000000
3.703703700	52.94117650000000	55.65610860000000	62.89592760000000	27.86842790000000	29.81092980000000	24.60502460000000	21.71196500000000	31.36519840000000	31.17775700000000	-1.54905340000000	-0.51635110000000	-3.61445780000000	0.04344992000000	-0.02172500000000	0.10862481000000	0.36740147000000	0.56780227000000	1.46960588000000	97.1014493000000	64.2512077000000	91.3043478000000	55.7936508000000	60.0793651000000	47.3412698000000	73.5602094000000	51.3089005000000	52.3560209000000	113.98865800000000	106.04914900000000	125.33081300000000	90.63162360000000	106.01950000000000	118.10089000000000	93.53044500000000	101.34660400000000	118.55971900000000
1.234567900	95.47511310000000	107.23981900000000	102.71493200000000	78.83967880000000	85.44418540000000	95.31209530000000	57.41955640000000	69.41580760000000	85.06716650000000	1.54905336000000	1.54905336000000	-1.54905340000000	0.49967413000000	0.56484901000000	2.45492070000000	1.56980628000000	4.17501670000000	3.67401470000000	102.8985510000000	94.2028986000000	112.5603860000000	111.7460320000000	103.5317460000000	88.5317460000000	119.6335080000000	97.9057592000000	82.2862129000000	118.52552000000000	135.53875200000000	116.25708900000000	100.42390800000000	96.60873250000000	100.67825300000000	64.72482440000000	81.14754100000000	106.79156900000000
0.411522630	105.42986400000000	115.38461500000000	115.38461500000000	82.33618230000000	95.46749550000000	107.58870800000000	82.44298660000000	82.72414870000000	115.24523600000000	13.94148020000000	18.07228920000000	25.30120480000000	9.36345861000000	14.77297410000000	12.23115360000000	25.31730130000000	28.82431530000000	21.10888440000000	112.5603860000000	99.0338164000000	80.6763285000000	102.2222220000000	100.7936510000000	100.3174600000000	103.7521820000000	90.8376963000000	80.3664921000000	124.19659700000000	100.37807200000000	115.12287300000000	111.36074600000000	113.26833400000000	113.52267900000000	80.26932080000000	84.74824360000000	95.46252930000000
0.137174210	105.42986400000000	121.71945700000000	113.57466100000000	95.07899510000000	83.34628330000000	110.54131100000000	75.50765390000000	85.25460790000000	113.83942500000000	94.49225470000000	73.83821000000000	68.67469880000000	79.23093630000000	76.10254180000000	53.42168150000000	81.73012690000000	93.15297260000000	81.22912490000000	100.0000000000000	94.2028986000000	80.6763285000000	93.4126984000000	113.1746030000000	98.2936508000000	109.9476440000000	94.2408377000000	87.2600349000000	107.18336500000000	102.64650300000000	90.17013230000000	92.53921150000000	104.74777400000000	117.59220000000000	63.05620610000000	70.96018740000000	103.19086700000000
0.045724740	108.14479600000000	96.38009050000000	105.42986400000000	91.89329190000000	98.42009840000000	97.48769750000000	70.72789750000000	69.41580760000000	92.75226490000000	108.95008600000000	90.36144580000000	103.78657500000000	84.24940260000000	83.27177930000000	86.46534870000000	94.65597860000000	88.64395460000000	73.11289250000000	97.1014493000000	81.6425121000000	78.7439614000000	103.6507940000000	110.0793650000000	105.1984130000000	93.1937173000000	87.5218150000000	92.1465969000000	121.92816600000000	106.04914900000000	104.91493400000000	85.79906740000000	115.55744000000000	102.45866900000000	72.10187350000000	100.20491800000000	87.82201410000000
0.015241580	93.66515840000000	95.47511310000000	110.85972900000000	122.04092200000000	82.25848230000000	95.70059570000000	96.96969700000000	92.93970630000000	110.09059700000000	99.65576590000000	97.59036140000000	102.75387300000000	91.80968930000000	95.85053230000000	112.33977800000000	109.08483600000000	88.24315300000000	102.67201100000000	92.2705314000000	99.0338164000000	108.6956520000000	82.6984127000000	111.8650790000000	105.4365080000000	99.3019197000000	85.2530541000000	115.4450260000000	96.97542530000000	119.65973500000000	83.36483930000000	88.46969050000000	108.43577800000000	103.09453200000000	97.21896960000000	85.27517560000000	117.50585500000000
