# Supplementary material for: Harnessing cholesterol uptake of malaria parasites for therapeutic applications
Source: EMBO Mol Med. 2024 Jun 11;16(7):4. doi: 10.1038/s44321-024-00087-1 (PMC11251039; doi:10.1038/s44321-024-00087-1)
Supplement: Supplementary file 5 — Source data Fig. 3 [file 44321_2024_87_MOESM5_ESM.zip › Fig. 3/Figure 3F/Figure 3F.csv]

Concentration (uM)	Primaquine	Primaquine	Primaquine	Primaquine	Primaquine	Primaquine	Primaquine	Primaquine	Primaquine	BC5B	BC5B	BC5B	BC5B	BC5B	BC5B	BC5B	BC5B	BC5B	BC9B	BC9B	BC9B	BC9B	BC9B	BC9B	BC9B	BC9B	BC9B	HJB8a53	HJB8a53	HJB8a53	HJB8a53	HJB8a53	HJB8a53	HJB8a53	HJB8a53	HJB8a53
100.000000000	1.65117063000000	1.21398979000000	1.34406012000000	0.07286066000000	0.12813426000000	0.12813426000000	0.01129756000000	-0.00677850000000	-0.00677850000000	80.41208210000000	81.45455180000000	81.10589390000000	48.75550580000000	54.16171430000000	52.59386140000000	35.20761440000000	39.74017980000000	37.89813820000000	33.1834438000000	40.6868513000000	39.7746997000000	19.1934034000000	19.8675840000000	20.0076061000000	9.6095629400000	11.0417664000000	10.1559635000000	79.39966320000000	72.92060900000000	76.07680420000000	55.80983240000000	65.46250820000000	66.74598750000000	56.00939750000000	61.09820090000000	53.13461610000000
33.333333300	48.79805380000000	50.63349070000000	50.75091530000000	23.54655540000000	26.38560880000000	28.67695090000000	25.07155120000000	26.74133100000000	27.91401800000000	79.28551410000000	78.52337230000000	76.31578950000000	47.53111240000000	46.72358950000000	48.68996010000000	34.13052560000000	38.39271980000000	36.43637480000000	79.4026165000000	75.4744236000000	83.6663133000000	39.8777832000000	39.6055179000000	43.0827341000000	30.6208080000000	36.3775945000000	34.7160147000000	96.89762330000000	100.46179800000000	93.63899930000000	75.35567820000000	80.99083590000000	87.74998730000000	88.67963070000000	89.18142470000000	95.69708500000000
11.111111100	86.44438290000000	96.74703730000000	98.82996920000000	53.57017240000000	63.26064020000000	65.31581330000000	44.13957760000000	41.04178590000000	45.48172810000000	75.95136310000000	74.95444670000000	78.75289090000000	46.49549050000000	49.09896530000000	49.16975460000000	39.05436000000000	40.10726930000000	38.74881850000000	98.4180054000000	95.9873487000000	90.4690067000000	70.1355276000000	68.5667612000000	67.9392546000000	56.4135239000000	72.2348963000000	71.7556303000000	99.32987270000000	105.13706400000000	91.64424230000000	77.61632320000000	94.71419170000000	84.31978130000000	94.43110870000000	111.63383100000000	102.58430300000000
3.703703700	98.51924560000000	104.28389100000000	102.49542300000000	75.07914180000000	83.84503290000000	84.33244560000000	93.90760100000000	87.92441180000000	88.74913390000000	88.28053820000000	89.96951430000000	90.64930970000000	52.82720410000000	57.72739980000000	57.81654200000000	45.16738840000000	51.57057130000000	42.90550190000000	96.2669354000000	98.4442166000000	90.4707541000000	77.1184829000000	78.1867999000000	82.3744987000000	76.6172896000000	90.9355944000000	92.1123136000000	100.34200800000000	96.61464210000000	91.24320760000000	63.53096050000000	95.91919400000000	87.80821220000000	99.75165670000000	109.92351800000000	102.27020300000000
1.234567900	91.07633200000000	102.16663500000000	102.88563400000000	78.25737400000000	88.90759260000000	89.05833880000000	103.84945600000000	95.30623930000000	84.86277230000000	95.71273390000000	98.77181300000000	99.42182350000000	84.30486610000000	74.80598480000000	88.03310490000000	77.14593450000000	82.99958240000000	86.36933150000000	106.3565200000000	97.9811512000000	99.1921110000000	82.2500346000000	86.2277002000000	90.4024340000000	72.2404908000000	83.9591971000000	96.5823548000000	100.43402000000000	99.21181920000000	88.68075210000000	67.96871040000000	84.84886840000000	96.12677840000000	101.81437500000000	95.28913800000000	104.27546300000000
0.411522630	88.01967920000000	100.04034600000000	100.11622000000000	81.19441230000000	93.38224210000000	98.54278680000000	100.17097000000000	94.08610250000000	106.54505500000000	94.45651410000000	95.23267220000000	97.59268340000000	96.23418160000000	88.27693490000000	94.63748860000000	96.40164420000000	104.97219400000000	96.39065350000000	98.1681248000000	99.1624049000000	96.9344486000000	83.8188010000000	84.2466464000000	87.0730189000000	70.9183134000000	100.3978340000000	90.7006235000000	96.92887280000000	97.72226180000000	96.91845630000000	63.65247330000000	105.25036700000000	104.47825400000000	106.46650200000000	105.87086100000000	105.18520400000000
0.137174210	89.21741020000000	99.08469020000000	99.63387610000000	92.05065070000000	87.40766800000000	90.64368620000000	102.97050600000000	96.78847950000000	122.39327600000000	95.25720090000000	106.76116100000000	96.94792910000000	95.91694050000000	94.98356990000000	96.42295320000000	101.75851200000000	95.52018990000000	109.10249900000000	99.3353992000000	100.3069630000000	97.5250754000000	89.5000691000000	87.1637740000000	86.1525031000000	91.0530798000000	98.9339284000000	94.8182084000000	96.07992920000000	92.35256330000000	97.06255100000000	75.40630850000000	90.39289150000000	89.78532730000000	95.72964410000000	112.91512900000000	104.72554600000000
0.045724740	87.57527220000000	99.59774540000000	102.54600600000000	85.05602730000000	95.49017640000000	89.21410980000000	95.35594850000000	81.11876000000000	105.09670700000000	94.89452660000000	96.50991660000000	98.69121870000000	94.10263580000000	96.38362580000000	90.79126760000000	82.31156440000000	84.00633060000000	89.64236260000000	101.3606550000000	102.9106140000000	96.1131627000000	84.4826096000000	82.6026829000000	86.7644517000000	77.1916629000000	99.7693804000000	101.4309600000000	109.26372800000000	93.77267760000000	96.81949970000000	77.36064000000000	91.83079340000000	83.30970580000000	95.96713440000000	106.50480700000000	102.88691100000000
0.015241580	95.44814050000000	99.63568260000000	102.43761400000000	85.45047990000000	90.22662180000000	95.83186770000000	105.71129500000000	106.94046900000000	122.58985300000000	94.79290770000000	98.89095240000000	98.21641320000000	98.38670210000000	94.41987690000000	102.99587500000000	100.23959700000000	102.07724300000000	98.78223020000000	107.3018720000000	97.9147494000000	99.2095852000000	88.2658000000000	85.9943300000000	85.1723482000000	77.4825792000000	99.6668138000000	102.9489470000000	105.54504300000000	101.37671200000000	96.08860960000000	69.58888160000000	87.00065820000000	84.05650350000000	99.26709990000000	98.62932370000000	104.15480300000000
