# Supplementary material for: Harnessing cholesterol uptake of malaria parasites for therapeutic applications
Source: EMBO Mol Med. 2024 Jun 11;16(7):4. doi: 10.1038/s44321-024-00087-1 (PMC11251039; doi:10.1038/s44321-024-00087-1)
Supplement: Supplementary file 5 — Source data Fig. 3 [file 44321_2024_87_MOESM5_ESM.zip › Fig. 3/Figure 3G/Figure 3G.csv]

Concentration (uM)	Primaquine	Primaquine	Primaquine	Primaquine	Primaquine	Primaquine	Primaquine	Primaquine	Primaquine	BC5B	BC5B	BC5B	BC5B	BC5B	BC5B	BC5B	BC5B	BC5B	BC9B	BC9B	BC9B	BC9B	BC9B	BC9B	BC9B	BC9B	BC9B	HJB8a53	HJB8a53	HJB8a53	HJB8a53	HJB8a53	HJB8a53	HJB8a53	HJB8a53	HJB8a53
109.000000000	-28.55657200	-28.37645100	-28.93289400	-20.51120100	-18.45534200	-21.01924200	9.65446715	7.23790045	7.37477630
54.500000000	3.52092290	0.64221462	10.46842000	5.06988865	2.29276896	4.76980178	56.98519140	57.99288090	54.25711420
27.250000000	90.63481680	76.88777860	90.46434580	73.61867910	82.67129960	81.17086530	105.62095600	95.74465570	98.94707860
13.625000000	114.31098600	102.34906900	111.09455200	105.81220900	105.36207800	106.28339800	97.81903280	106.69944300	105.50296000
6.812500000	113.85746900	110.34190700	107.02576400	116.38895500	107.53902400	113.15380800	105.57611800	103.63389600	106.94959600
3.406250000	111.86971300	113.77062500	116.02534500	104.67240500	97.97309750	117.53139100	105.15369000	94.77236520	103.24214800
1.703125000	86.42450490	108.09683600	120.71812200	103.84058500	100.07370600	101.88738800	106.97319500	87.29847190	106.54840800
0.851562500	115.80662800	113.08552500	119.09704000	109.57382400	98.97338700	101.42936100	99.92172900	93.62780000	104.97669600
37.200000000										49.01723060	56.20536950	54.07851880	87.94565920	97.00374530	93.75716090	83.93086710	81.25808380	88.52852340
18.600000000										68.70447050	72.77014600	66.96600120	87.43440880	83.01801410	82.23525220	76.72373030	78.30864400	84.52638200
9.300000000										43.58913760	49.82789980	51.52321560	91.13736360	95.06850370	89.77402930	98.06613970	96.38509960	96.99468180
4.650000000										78.73149280	88.68145530	112.32340500	102.51774000	112.85250800	104.27967600	102.83260300	101.83851500	99.86675160
2.325000000										85.26616460	99.98458800	92.26627760	111.14834000	111.77223800	114.11763600	99.88316340	100.24891300	95.65360100
1.162500000										100.19419100	89.91441220	124.36631200	112.30081900	120.70323400	115.25856200	103.16552900	112.85085200	112.53199300
0.581250000										78.33694660	96.75424090	98.37866160	108.08083700	116.77498200	110.75262600	95.43555820	100.43413200	96.04279580
0.290625000										91.50800910	78.38318250	97.37996650	106.65106900	113.99054500	111.80689900	99.85033980	101.05309200	98.43423350
122.000000000																			16.50415610	13.62211920	11.05448640	67.32811490	58.05917410	55.48559160	18.78529030	16.22973430	18.18508630
61.000000000																			95.08358420	69.03120410	58.93020440	109.76767500	101.05908700	98.65014490	82.17011250	80.85013270	75.00048840
30.500000000																			100.16953200	82.12212440	77.34133390	110.90282400	112.71675200	110.22693400	102.64269500	108.72210500	91.25523130
15.250000000																			93.73349640	97.95945630	82.75709720	103.09831200	108.52854200	104.86313700	101.64860700	107.45370500	108.18754800
7.625000000																			87.77214960	110.11641200	99.05062320	96.48094120	104.74471200	107.06411300	99.85737340	102.56063600	103.57816900
3.812500000																			108.56596800	103.65263500	99.35269760	115.29033400	115.11125200	116.54102000	105.03882200	107.65768100	99.12821940
1.906250000																			97.87623170	95.23770380	95.35175230	108.39278700	101.82740700	110.83927900	98.07082880	97.48000300	100.42240900
0.953125000																			80.96314490	79.17227490	84.62502700	113.78546700	114.78486100	121.61019800	97.40497750	103.94860800	106.71048400
75.000000000																												116.53675800	114.33671800	107.24126500	88.44139090	92.26091760	90.84998290	95.19479240	93.03781790	93.72691700
37.500000000																												113.63231900	104.86432000	104.14062200	103.82479100	103.63789500	107.27315800	104.90589800	106.20385800	107.96200500
18.750000000																												100.19084200	116.27944400	113.11125600	103.97746700	105.10674100	104.08276100	107.50653900	98.46093340	106.62864600
9.375000000																												111.09455200	115.02503500	111.12350000	95.13806630	97.53086420	101.52675800	98.84796160	99.88397020	104.02800400
4.687500000																												114.76450300	115.27270000	118.60170900	92.59785730	107.02571800	102.00057900	106.19677900	101.03325500	107.12895000
2.343750000																												117.98093700	114.76128700	110.83723800	102.49545900	106.12545700	102.47966500	100.83974100	101.08989400	102.04802500
1.171875000																												111.29075500	134.62598200	119.96869300	94.10092400	102.94032500	102.00321100	89.56164330	100.34415600	103.59613800
0.585937500																												115.19228900	117.15109700	110.81793900	94.42470190	94.59053940	100.18426400	95.86501210	84.01345160	95.27503000
286.153846000										78.24301870	73.39014850	70.39288200	84.39283860	84.23034770	84.13640770	92.04248400	94.16197630	88.43652120
143.076923000										70.34464280	77.58374870	73.88218900	88.21645140	91.63129810	88.36370870	103.39165900	106.14982500	98.75138360
71.538461500										69.62748570	77.57731680	58.65787640	85.38809500	83.59561780	78.11916840
35.769230800										64.55271480	63.76480680	59.18850830	84.17195260	80.00304670	79.57904710
93.000000000										62.98976260	74.02047490	62.21150240	95.38889900	92.88044650	91.54751380	80.43049240	88.47325910	91.14381930
46.500000000										62.45913060	70.57619120	67.81047330	88.35101410	86.02536380	85.93650160	91.99726820	93.41026310	89.87495000
23.250000000										53.99474730	68.41828800	75.76030440	86.03805840	85.59120860	84.35221580	85.64726940	100.32263400	87.46720670
11.625000000										58.21729110	75.79246400	67.48566220	92.41836320	92.03498630	91.51196890	92.49464240	118.39766400	101.34281600
