# Supplementary material for: Harnessing cholesterol uptake of malaria parasites for therapeutic applications
Source: EMBO Mol Med. 2024 Jun 11;16(7):4. doi: 10.1038/s44321-024-00087-1 (PMC11251039; doi:10.1038/s44321-024-00087-1)
Supplement: Supplementary file 6 — Source data Fig. 4 [file 44321_2024_87_MOESM6_ESM.zip]

Archive with 54 entries (49 files):
- Fig. 4/
- Fig. 4/Figure 4C/
- Fig. 4/Figure 4B (contains alternative insets)/
- Fig. 4/.DS_Store
- __MACOSX/Fig. 4/._.DS_Store
- Fig. 4/Figure 4C/Figure 4C.csv
- Fig. 4/Figure 4B (contains alternative insets)/.DS_Store
- __MACOSX/Fig. 4/Figure 4B (contains alternative insets)/._.DS_Store
- Fig. 4/Figure 4B (contains alternative insets)/Uncropped/
- Fig. 4/Figure 4B (contains alternative insets)/README.txt
- __MACOSX/Fig. 4/Figure 4B (contains alternative insets)/._README.txt
- Fig. 4/Figure 4B (contains alternative insets)/Cropped/
- Fig. 4/Figure 4B (contains alternative insets)/Uncropped/4B_Cam3.II_ART-link.tif
- __MACOSX/Fig. 4/Figure 4B (contains alternative insets)/Uncropped/._4B_Cam3.II_ART-link.tif
- Fig. 4/Figure 4B (contains alternative insets)/Uncropped/4B_Cam3.IIREV_DMSO.tif
- __MACOSX/Fig. 4/Figure 4B (contains alternative insets)/Uncropped/._4B_Cam3.IIREV_DMSO.tif
- Fig. 4/Figure 4B (contains alternative insets)/Uncropped/4B_Cam3.II_Artesunate.tif
- __MACOSX/Fig. 4/Figure 4B (contains alternative insets)/Uncropped/._4B_Cam3.II_Artesunate.tif
- Fig. 4/Figure 4B (contains alternative insets)/Uncropped/4B_Cam3.IIREV_C-17-ART.tif
- __MACOSX/Fig. 4/Figure 4B (contains alternative insets)/Uncropped/._4B_Cam3.IIREV_C-17-ART.tif
- Fig. 4/Figure 4B (contains alternative insets)/Uncropped/4B_Cam3.II_C-17-ART.tif
- __MACOSX/Fig. 4/Figure 4B (contains alternative insets)/Uncropped/._4B_Cam3.II_C-17-ART.tif
- Fig. 4/Figure 4B (contains alternative insets)/Uncropped/4B_Cam3.II_DMSO.tif
- __MACOSX/Fig. 4/Figure 4B (contains alternative insets)/Uncropped/._4B_Cam3.II_DMSO.tif
- Fig. 4/Figure 4B (contains alternative insets)/Uncropped/4B_Cam3.IIREV_C-17-link.tif
- __MACOSX/Fig. 4/Figure 4B (contains alternative insets)/Uncropped/._4B_Cam3.IIREV_C-17-link.tif
- Fig. 4/Figure 4B (contains alternative insets)/Uncropped/4B_Cam3.IIREV_Artesunate.tif
- __MACOSX/Fig. 4/Figure 4B (contains alternative insets)/Uncropped/._4B_Cam3.IIREV_Artesunate.tif
- Fig. 4/Figure 4B (contains alternative insets)/Uncropped/4B_Cam3.IIREV_ART-link.tif
- __MACOSX/Fig. 4/Figure 4B (contains alternative insets)/Uncropped/._4B_Cam3.IIREV_ART-link.tif
- Fig. 4/Figure 4B (contains alternative insets)/Uncropped/4B_Cam3.II_C-17-link.tif
- __MACOSX/Fig. 4/Figure 4B (contains alternative insets)/Uncropped/._4B_Cam3.II_C-17-link.tif
- Fig. 4/Figure 4B (contains alternative insets)/Cropped/.DS_Store
- __MACOSX/Fig. 4/Figure 4B (contains alternative insets)/Cropped/._.DS_Store
- Fig. 4/Figure 4B (contains alternative insets)/Cropped/4B_Cam3.II_ART-link.tif
- __MACOSX/Fig. 4/Figure 4B (contains alternative insets)/Cropped/._4B_Cam3.II_ART-link.tif
- Fig. 4/Figure 4B (contains alternative insets)/Cropped/4B_Cam3.IIREV_DMSO.tif
- __MACOSX/Fig. 4/Figure 4B (contains alternative insets)/Cropped/._4B_Cam3.IIREV_DMSO.tif
- Fig. 4/Figure 4B (contains alternative insets)/Cropped/4B_Cam3.II_Artesunate.tif
- __MACOSX/Fig. 4/Figure 4B (contains alternative insets)/Cropped/._4B_Cam3.II_Artesunate.tif
- Fig. 4/Figure 4B (contains alternative insets)/Cropped/4B_Cam3.IIREV_C-17-ART.tif
- __MACOSX/Fig. 4/Figure 4B (contains alternative insets)/Cropped/._4B_Cam3.IIREV_C-17-ART.tif
- Fig. 4/Figure 4B (contains alternative insets)/Cropped/4B_Cam3.II_C-17-ART.tif
- __MACOSX/Fig. 4/Figure 4B (contains alternative insets)/Cropped/._4B_Cam3.II_C-17-ART.tif
- Fig. 4/Figure 4B (contains alternative insets)/Cropped/4B_Cam3.II_DMSO.tif
- __MACOSX/Fig. 4/Figure 4B (contains alternative insets)/Cropped/._4B_Cam3.II_DMSO.tif
- Fig. 4/Figure 4B (contains alternative insets)/Cropped/4B_Cam3.IIREV_C-17-link.tif
- __MACOSX/Fig. 4/Figure 4B (contains alternative insets)/Cropped/._4B_Cam3.IIREV_C-17-link.tif
- Fig. 4/Figure 4B (contains alternative insets)/Cropped/4B_Cam3.IIREV_Artesunate.tif
- __MACOSX/Fig. 4/Figure 4B (contains alternative insets)/Cropped/._4B_Cam3.IIREV_Artesunate.tif
- Fig. 4/Figure 4B (contains alternative insets)/Cropped/4B_Cam3.IIREV_ART-link.tif
- __MACOSX/Fig. 4/Figure 4B (contains alternative insets)/Cropped/._4B_Cam3.IIREV_ART-link.tif
- Fig. 4/Figure 4B (contains alternative insets)/Cropped/4B_Cam3.II_C-17-link.tif
- __MACOSX/Fig. 4/Figure 4B (contains alternative insets)/Cropped/._4B_Cam3.II_C-17-link.tif
