# Supplementary material for: Harnessing cholesterol uptake of malaria parasites for therapeutic applications
Source: EMBO Mol Med. 2024 Jun 11;16(7):4. doi: 10.1038/s44321-024-00087-1 (PMC11251039; doi:10.1038/s44321-024-00087-1)
Supplement: Supplementary file 6 — Source data Fig. 4 [file 44321_2024_87_MOESM6_ESM.zip › Fig. 4/Figure 4C/Figure 4C.csv]

	Artesunate	Artesunate	Artesunate	Artesunate	PAYb076a	PAYb076a	PAYb076a	PAYb076a	GGA5	GGA5	GGA5	GGA5	HJB8a53	HJB8a53	HJB8a53	HJB8a53
CAM3.11	35.31237620	54.57997620	24.97101450	17.60144930	5.57390041	-1.71707830	1.80434783	-19.52173900	33.4202879	38.8191784	-2.9637681	-8.7101449	67.8245938	103.6752080	86.3913043	70.0942029
CAM3.11REV	-6.96868200	-6.23906640	-6.35282300	-8.04433460	-3.58300980	-11.01996800	-24.87448800	-14.10751500	-9.7847421	-11.6215810	-13.9144200	-17.4905380	98.6847719	105.5393180	54.9432301	92.6121882
