# Supplementary material for: Harnessing cholesterol uptake of malaria parasites for therapeutic applications
Source: EMBO Mol Med. 2024 Jun 11;16(7):4. doi: 10.1038/s44321-024-00087-1 (PMC11251039; doi:10.1038/s44321-024-00087-1)
Supplement: Supplementary file 6 — Source data Fig. 4 [file 44321_2024_87_MOESM6_ESM.zip › Fig. 4/Figure 4B (contains alternative insets)/README.txt]

Images were captured using a Leica ICC50 camera at 1,000× magnification, with a resolution of 76 nm per pixel. Representative smaller sections and individual cell insets were cropped and rotated from larger images using Fiji ImageJ. No other manipulations were performed.
