# Supplementary material for: Harnessing cholesterol uptake of malaria parasites for therapeutic applications
Source: EMBO Mol Med. 2024 Jun 11;16(7):4. doi: 10.1038/s44321-024-00087-1 (PMC11251039; doi:10.1038/s44321-024-00087-1)
Supplement: Supplementary file 7 — Source data Fig. 5 [file 44321_2024_87_MOESM7_ESM.zip]

Archive with 7 entries (4 files):
- Fig. 5/
- Fig. 5/.DS_Store
- __MACOSX/Fig. 5/._.DS_Store
- Fig. 5/Figure 5C/
- Fig. 5/Figure 5B/
- Fig. 5/Figure 5C/Figure 5C.csv
- Fig. 5/Figure 5B/Figure 5B.csv
