# Supplementary material for: Harnessing cholesterol uptake of malaria parasites for therapeutic applications
Source: EMBO Mol Med. 2024 Jun 11;16(7):4. doi: 10.1038/s44321-024-00087-1 (PMC11251039; doi:10.1038/s44321-024-00087-1)
Supplement: Supplementary file 7 — Source data Fig. 5 [file 44321_2024_87_MOESM7_ESM.zip › Fig. 5/Figure 5B/Figure 5B.csv]

Concentration (uM)	DHEA	DHEA	DHEA	DHEA	DHEA	DHEA	DHEA	DHEA	DHEA	DHEA	DHEA	DHEA	DHEA	DHEA	DHEA	DHEA	DHEA	DHEA	DHEA	DHEA	DHEA	DHEA	DHEA	DHEA	Cholesterol	Cholesterol	Cholesterol	Cholesterol	Cholesterol	Cholesterol	Cholesterol	Cholesterol	Cholesterol	Cholesterol	Cholesterol	Cholesterol	Cholesterol	Cholesterol	Cholesterol	Cholesterol	Cholesterol	Cholesterol	Cholesterol	Cholesterol	Cholesterol	Cholesterol	Cholesterol	Cholesterol	BC86D
400.000000000	0.02244520	-0.29442830	-1.59360970	1.89932429	4.65245404	1.52532607	-5.88455480	-7.23209810	-8.09232230																																		106.30659700	99.94907020	99.02860760			90.16649050
200.000000000	36.07869000	37.08476400	31.00475300	29.84547690	51.40223140	44.23340840	15.91767840	13.38785660	11.50214350																102.18932100	101.33730100	99.63326090	96.82907500	98.35184130	97.37077050	112.60462500	105.50406100	95.81809160										90.89929730	97.54303060	99.36464020	99.34290880	99.76986670	101.63818600
100.000000000	80.03300800	78.96752000	77.22075500	68.90786230	88.76748210	89.82661990	76.16727050	73.24759340	71.62460890																107.14267800	100.96071800	101.15261100	91.32460710	91.42467280	102.00434600	108.67821300	103.76481300	102.13764800										93.60508970	89.59808290	96.17059580	88.15578800	93.69216690	102.88723500
50.000000000	91.16715100	88.79456000	89.20649600	91.36032690	96.36373160	97.35372690	94.22774050	92.68103200	93.64719510																105.45663800	103.18040400	99.31839450	111.94299600	112.82810600	111.51187200	109.41032200	103.52229900	98.61999470	94.35168310	86.90074370	89.19023870	90.73572540	91.87184640	96.94562130	99.38017760	95.61356460	91.65623700	96.98489930	98.91240110	100.44006900	94.97470390	99.40878870	95.98654750
25.000000000	97.32638000	98.83549000	99.50884600	104.09198100	102.52370200	109.76481100	97.30420720	98.39749700	101.17309700																104.51120400	98.94705580	98.23808170	96.83049540	100.35700500	98.95801080	105.90872600	103.23140000	102.22899000	98.90185310	96.24842980	93.36579430	101.98865400	90.39401750	101.69778200	103.54339500	97.16143910	99.16060620	97.58342920	97.63117300	100.44805700	97.75727040	100.37910900	100.61256000
12.500000000	97.83337700	97.77396400	98.62556100	101.42370800	104.73312000	102.22827500	102.31300000	100.57136400	97.66863710																96.51405800	99.41192190	95.16172150	100.99631900	102.26670100	98.38728830	106.93451400	102.39275300	101.67370800	97.74270180	91.34702340	94.51954030	98.71578170	99.19372070	99.50846110	98.63025780	99.71488200	94.45048650	102.14705900	99.23560200	95.52977030	100.21650700	99.60607820	97.62444120
6.250000000	94.63691600	99.32664400	101.71112000	100.22628500	103.51684000	102.66513000	100.06709500	100.23659700	101.17309700																101.59449900	99.26189710	99.31365060	98.28696700	102.82369100	99.42478560	104.42787200	95.79228360	103.29269600	96.13968560	91.63353920	97.29190880	100.53856300	102.66338400	101.11244100	98.36494890	94.97291080	94.59463200	95.54566780	99.38607050	95.01683750	99.45851550	99.51705430	99.90926480
3.125000000	99.54449400	98.58595200	99.35437000	103.63312600	96.02116180	105.85511500	103.91055900	101.05444600	100.20693400																99.65020770	95.37032620	96.75278160		101.41608200	107.16060000	106.13540800	106.48864600	104.92010100	98.31134440	99.01673220	98.46453470	95.92030180	100.70276900	98.47382330	104.35282400	98.86460400	101.59381200	91.05488330	95.88436620	95.00794520	101.29400700	96.55692930	97.38517300
1.562500000	104.98680000	100.89121000	101.22392000	104.77712000	107.13425200	103.99455200	101.17733500	104.24532600	97.24064380																98.13054690	98.43203250	98.35938540		100.49565000	96.82014170	110.34329600	108.79779700	107.24341600	96.68486920	92.68145620	85.09783850	96.35593560	98.16858860	96.79725140	101.46898300	98.35473850	94.77041890	99.77258420	99.62611300	99.09419130	97.57916560	93.80361590	94.67832950
0.781250000																									99.57079970	96.47687840	97.65779240		98.24429860	100.64852900	107.52820500	107.45704400	107.35030300	98.35302000	96.07498670	96.58815100	98.17614800	96.90456880	98.19063070	100.33029500	96.94372440	95.15009620	100.13855800	95.94812200	95.21039560	98.02269460	100.02991400	96.50606250
0.390625000																									95.80497760	100.98556300	95.94351550				100.92346700	102.17791000	97.70359170	93.65165170	98.45698240	98.53807010	95.81740890	88.53443570	95.32602760	96.33118360	97.80806090	92.68436900
0.195312500																																		97.64718740	98.85335310	95.15833200	99.45855040	98.25567090	98.23721240	102.59093200	96.05962460	94.44859660
0.097656250
0.048828130
25.000000000
12.500000000
10.000000000																																																	4.732697
5.000000000																																																	10.446430
2.500000000																																																	14.748730
1.250000000																																																	21.764130
0.625000000																																																	35.282640
0.312500000																																																	73.004810
0.156250000																																																	96.361610
0.078125000																																																	97.218930
0.039063000																																																	101.218000
0.019532000																																																	105.316400
50.000000000
25.000000000
12.500000000
6.250000000
3.125000000
1.562500000
0.781250000
0.390625000
0.195312500
[truncated: 47 more columns]
