# Supplementary material for: Harnessing cholesterol uptake of malaria parasites for therapeutic applications
Source: EMBO Mol Med. 2024 Jun 11;16(7):4. doi: 10.1038/s44321-024-00087-1 (PMC11251039; doi:10.1038/s44321-024-00087-1)
Supplement: Supplementary file 8 — EV Figure Source Data [file 44321_2024_87_MOESM8_ESM.zip]

Archive with 6 entries (6 files):
- Fig._EV1.zip
- __MACOSX/._Fig._EV1.zip
- Fig._EV2.zip
- __MACOSX/._Fig._EV2.zip
- Fig._EV3.zip
- __MACOSX/._Fig._EV3.zip
